# Supplementary material for: A monoclinic polymorph of theophylline
Source: Acta Crystallogr Sect E Struct Rep Online. 2011 Nov 19;67(Pt 12):o3357. doi: 10.1107/S1600536811047532 (PMC3239002; doi:10.1107/S1600536811047532)
Supplement: Supplementary file 1 [file e-67-o3357-sup1.cif]

##############################################################################
#                                                                            #
# This CIF contains the data in a paper accepted for publication in          #
# Acta Crystallographica Section E. It conforms to the requirements of       #
# Notes for Authors for Acta Crystallographica Section E, and has been       #
# peer reviewed under the auspices of the IUCr Commission on Journals.       #
#                                                                            #
# Full details of the Crystallographic Information File format               #
# are given in the paper "The Crystallographic Information File (CIF):       #
# a New Standard Archive File for Crystallography" by S. R. Hall, F. H.      #
# Allen and I. D. Brown [Acta Cryst. (1991), A47, 655-685].                  #
#                                                                            #
# The current version of the core CIF dictionary is obtainable from          #
# ftp://ftp.iucr.org/pub/cif_core.dic.                                       #
#                                                                            #
# Software is freely available for graphical display of the structure(s)     #
# in this CIF. For information consult the CIF software page                 #
# http://www.iucr.org/resources/cif/software.                                #
#                                                                            #
# This file may be used for bona fide research purposes within the           #
# scientific community so long as proper attribution is given to the journal # 
# article from which it was obtained.                                        #
#                                                                            #
##############################################################################
data_global
_journal_date_recd_electronic     2011-10-20
_journal_date_accepted     2011-11-09
_journal_name_full     'Acta Crystallographica, Section E'
_journal_year     2011
_journal_volume     67
_journal_issue     12
_journal_page_first     o3357
_journal_page_last     o3357
_journal_paper_category     QO
_journal_coeditor_code     WN2455
_publ_contact_author_name     'Shuo Zhang'
_publ_contact_author_address
;
Division of Transport Phenomena
School of Chemical Science and Engineering
Royal Institute of Technology (KTH)
100 44 Stockholm, Sweden
;
_publ_contact_author_email     'shuoz@kth.se'
_publ_contact_author_fax     '+46(0)8 105228'
_publ_contact_author_phone     '+46(0)8 790-6402'
_publ_section_title
;
A monoclinic polymorph of theophylline
;
loop_
    _publ_author_name
    _publ_author_address
    'Zhang, Shuo'
;
Division of Transport Phenomena
School of Chemical Science and Engineering
Royal Institute of Technology (KTH)
100 44 Stockholm, Sweden
;
    'Fischer, Andreas'
;
Inorganic Chemistry
School of Chemical Science and Engineering
Royal Institute of Technology (KTH)
100 44 Stockholm
Sweden
;
data_I
_chemical_name_systematic
;
1,3-dimethyl-7<i>H</i>-purine-2,6-dione
;
_chemical_name_common     theophylline
_chemical_formula_moiety     'C7 H8 N4 O2'
_chemical_formula_sum     'C7 H8 N4 O2'
_chemical_formula_iupac     'C7 H8 N4 O2'
_chemical_formula_weight     180.167
_symmetry_cell_setting     monoclinic
_symmetry_space_group_name_H-M     'P 21/c'
_symmetry_space_group_name_Hall     '-P 2ybc'
loop_
    _symmetry_equiv_pos_as_xyz
    'x, y, z'
    '-x, y+1/2, -z+1/2'
    '-x, -y, -z'
    'x, -y-1/2, z-1/2'
_cell_length_a     7.8935(6)
_cell_length_b     12.9087(7)
_cell_length_c     15.9055(8)
_cell_angle_alpha     90.00
_cell_angle_beta     104.214(5)
_cell_angle_gamma     90.00
_cell_volume     1571.07(17)
_cell_formula_units_Z     8
_cell_measurement_reflns_used     82
_cell_measurement_theta_min     4.2
_cell_measurement_theta_max     20.8
_cell_measurement_temperature     299
_exptl_crystal_description     'Plate'
_exptl_crystal_colour     'Colourless'
_exptl_crystal_size_max     0.35
_exptl_crystal_size_mid     0.29
_exptl_crystal_size_min     0.04
_exptl_crystal_density_diffrn     1.523
_exptl_crystal_density_method     'not measured'
_exptl_crystal_F_000     752
_exptl_absorpt_coefficient_mu     0.117
_exptl_absorpt_correction_type     multi-scan
_exptl_absorpt_process_details
;
(SADABS; Sheldrick, 2003)
;
_exptl_absorpt_correction_T_min     0.863
_exptl_absorpt_correction_T_max     0.995
_exptl_special_details     ?
_diffrn_ambient_temperature     299
_diffrn_radiation_type     'MoK\a'
loop_
    _diffrn_radiation_wavelength
    0.71073
_diffrn_radiation_source     'fine-focus sealed tube'
_diffrn_measurement_device     'Bruker--Nonius KappaCCD'
_diffrn_measurement_method     '\w'
_diffrn_reflns_number     19027
_diffrn_reflns_av_R_equivalents     0.058
_diffrn_reflns_av_sigmaI/netI     0.037
_diffrn_reflns_theta_min     4.54
_diffrn_reflns_theta_max     26.00
_diffrn_reflns_theta_full     26.00
_diffrn_measured_fraction_theta_max     0.994
_diffrn_measured_fraction_theta_full     0.994
_diffrn_reflns_limit_h_min     -9
_diffrn_reflns_limit_h_max     8
_diffrn_reflns_limit_k_min     -15
_diffrn_reflns_limit_k_max     15
_diffrn_reflns_limit_l_min     -19
_diffrn_reflns_limit_l_max     19
_refine_special_details
;
Refinement of <i>F</i>^2^ against ALL reflections. The weighted <i>R</i>-factor
<i>wR</i> and goodness of fit <i>S</i> are based on <i>F</i>^2^, conventional
<i>R</i>-factors <i>R</i> are based on <i>F</i>, with <i>F</i> set to zero for
negative <i>F</i>^2^. The threshold expression of <i>F</i>^2^ >
\s(<i>F</i>^2^) is used only for calculating <i>R</i>-factors(gt) <i>etc</i>.
and is not relevant to the choice of reflections for refinement.
<i>R</i>-factors based on <i>F</i>^2^ are statistically about twice as large
as those based on <i>F</i>, and <i>R</i>- factors based on ALL data will be
even larger.
;
_reflns_number_total     3074
_reflns_number_gt     1972
_reflns_threshold_expression     I>2\s(I)
_refine_ls_structure_factor_coef     Fsqd
_refine_ls_matrix_type     full
_refine_ls_R_factor_all     0.090
_refine_ls_R_factor_gt     0.048
_refine_ls_wR_factor_gt     0.110
_refine_ls_wR_factor_ref     0.129
_refine_ls_goodness_of_fit_ref     1.05
_refine_ls_restrained_S_all     1.05
_refine_ls_number_reflns     3074
_refine_ls_number_parameters     239
_refine_ls_number_restraints     0
_refine_ls_hydrogen_treatment     constr
_refine_ls_weighting_scheme     calc
_refine_ls_weighting_details
         'calc w=1/[\s^2^(Fo^2^)+(0.0593P)^2^+0.4941P] where P=(Fo^2^+2Fc^2^)/3'
_atom_sites_solution_primary     direct
_atom_sites_solution_secondary     difmap
_refine_ls_shift/su_max     ?
_refine_ls_shift/su_max_lt     0.001
_refine_ls_shift/su_mean     0.000
_refine_diff_density_max     0.222
_refine_diff_density_min     -0.244
_refine_ls_extinction_method     none
_refine_ls_extinction_coef     ?
loop_
    _atom_type_symbol
    _atom_type_description
    _atom_type_scat_dispersion_real
    _atom_type_scat_dispersion_imag
    _atom_type_scat_source
    'C' 'C' 0.0033 0.0016
                         'International Tables Vol C Tables 4.2.6.8 and 6.1.1.4'
    'H' 'H' 0.0000 0.0000
                         'International Tables Vol C Tables 4.2.6.8 and 6.1.1.4'
    'N' 'N' 0.0061 0.0033
                         'International Tables Vol C Tables 4.2.6.8 and 6.1.1.4'
    'O' 'O' 0.0106 0.0060
                         'International Tables Vol C Tables 4.2.6.8 and 6.1.1.4'
_computing_data_collection     'COLLECT (Nonius, 1998)'
_computing_cell_refinement     'DIRAX (Duisenberg, 1992)'
_computing_data_reduction     'EVALCCD (Duisenberg <i>et al.</i>, 2003)'
_computing_structure_solution     'SHELXS97 (Sheldrick, 2008)'
_computing_structure_refinement     'SHELXL97 (Sheldrick, 2008)'
_computing_molecular_graphics     'DIAMOND (Brandenburg, 2007)'
_computing_publication_material     'publCIF (Westrip, 2010)'
loop_
    _atom_site_type_symbol
    _atom_site_label
    _atom_site_fract_x
    _atom_site_fract_y
    _atom_site_fract_z
    _atom_site_U_iso_or_equiv
    _atom_site_adp_type
    _atom_site_calc_flag
    _atom_site_refinement_flags
    _atom_site_occupancy
    _atom_site_symmetry_multiplicity
    _atom_site_disorder_assembly
    _atom_site_disorder_group
    C C1 0.3056(3) 0.02115(17) 0.09461(14) 0.0352(5) Uani d . 1 1 . .
    C C2 0.4877(3) 0.17786(17) 0.09060(14) 0.0342(5) Uani d . 1 1 . .
    C C3 0.3328(3) 0.09963(17) -0.04057(13) 0.0316(5) Uani d . 1 1 . .
    C C4 0.2672(3) 0.02566(17) 0.00340(14) 0.0336(5) Uani d . 1 1 . .
    C C5 0.1763(3) 0.0045(2) -0.13534(15) 0.0435(6) Uani d . 1 1 . .
    C C6 0.4624(4) 0.1056(2) 0.22819(15) 0.0554(7) Uani d . 1 1 . .
    C C7 0.5185(3) 0.2516(2) -0.04623(16) 0.0489(6) Uani d . 1 1 . .
    C C8 0.0635(3) 0.28631(17) 1.02459(14) 0.0337(5) Uani d . 1 1 . .
    C C9 0.2209(3) 0.45280(17) 1.02194(14) 0.0351(5) Uani d . 1 1 . .
    C C10 0.0752(3) 0.37253(17) 0.89022(13) 0.0324(5) Uani d . 1 1 . .
    C C11 0.0220(3) 0.29279(16) 0.93328(13) 0.0314(5) Uani d . 1 1 . .
    C C12 -0.0732(3) 0.27496(19) 0.79473(14) 0.0425(6) Uani d . 1 1 . .
    C C13 0.2196(3) 0.3724(2) 1.15919(14) 0.0475(6) Uani d . 1 1 . .
    C C14 0.2368(3) 0.53625(19) 0.88634(16) 0.0471(6) Uani d . 1 1 . .
    N N1 0.4160(2) 0.10126(14) 0.13328(11) 0.0361(5) Uani d . 1 1 . .
    N N2 0.4434(2) 0.17564(14) 0.00173(11) 0.0346(4) Uani d . 1 1 . .
    N N3 0.2779(3) 0.08774(15) -0.12768(12) 0.0418(5) Uani d . 1 1 . .
    N N4 0.1653(2) -0.03563(15) -0.05995(12) 0.0391(5) Uani d . 1 1 . .
    N N5 0.1646(2) 0.36962(14) 1.06438(11) 0.0345(4) Uani d . 1 1 . .
    N N6 0.1742(2) 0.45278(14) 0.93298(12) 0.0366(5) Uani d . 1 1 . .
    N N7 0.0172(3) 0.36232(15) 0.80311(12) 0.0433(5) Uani d . 1 1 . .
    N N8 -0.0753(2) 0.23019(15) 0.86970(11) 0.0366(5) Uani d . 1 1 . .
    O O1 0.2529(2) -0.04282(13) 0.13937(10) 0.0497(5) Uani d . 1 1 . .
    O O2 0.5851(2) 0.24386(13) 0.13070(10) 0.0484(4) Uani d . 1 1 . .
    O O3 0.0208(2) 0.21730(13) 1.06858(10) 0.0496(5) Uani d . 1 1 . .
    O O4 0.3076(2) 0.52232(13) 1.06289(11) 0.0514(5) Uani d . 1 1 . .
    H H5 0.1181 -0.0232 -0.1886 0.052 Uiso calc R 1 1 . .
    H H6A 0.5544 0.1552 0.2475 0.083 Uiso calc R 1 1 . .
    H H6B 0.5013 0.0386 0.2512 0.083 Uiso calc R 1 1 . .
    H H6C 0.3619 0.1259 0.2481 0.083 Uiso calc R 1 1 . .
    H H7A 0.4913 0.3201 -0.0300 0.073 Uiso calc R 1 1 . .
    H H7B 0.4707 0.2419 -0.1073 0.073 Uiso calc R 1 1 . .
    H H7C 0.6430 0.2429 -0.0330 0.073 Uiso calc R 1 1 . .
    H H12 -0.1301 0.2474 0.7412 0.051 Uiso calc R 1 1 . .
    H H13A 0.3448 0.3691 1.1774 0.071 Uiso calc R 1 1 . .
    H H13B 0.1704 0.3143 1.1825 0.071 Uiso calc R 1 1 . .
    H H13C 0.1797 0.4355 1.1798 0.071 Uiso calc R 1 1 . .
    H H14A 0.2042 0.6019 0.9061 0.071 Uiso calc R 1 1 . .
    H H14B 0.1856 0.5293 0.8253 0.071 Uiso calc R 1 1 . .
    H H14C 0.3617 0.5324 0.8970 0.071 Uiso calc R 1 1 . .
    H H4 0.1062 -0.0893 -0.0523 0.047 Uiso calc R 1 1 . .
    H H8 -0.1272 0.1735 0.8769 0.044 Uiso calc R 1 1 . .
loop_
    _atom_site_aniso_label
    _atom_site_aniso_U_11
    _atom_site_aniso_U_22
    _atom_site_aniso_U_33
    _atom_site_aniso_U_12
    _atom_site_aniso_U_13
    _atom_site_aniso_U_23
    C1 0.0348(11) 0.0294(13) 0.0408(12) -0.0032(10) 0.0079(10) 0.0011(10)
    C2 0.0323(12) 0.0308(12) 0.0378(12) -0.0009(10) 0.0052(9) -0.0005(10)
    C3 0.0316(11) 0.0286(12) 0.0336(11) 0.0031(9) 0.0061(9) -0.0018(9)
    C4 0.0315(11) 0.0301(13) 0.0378(12) -0.0008(9) 0.0059(9) -0.0033(10)
    C5 0.0490(14) 0.0433(15) 0.0358(13) -0.0034(12) 0.0054(10) -0.0076(11)
    C6 0.0696(18) 0.0563(18) 0.0351(13) -0.0173(14) 0.0034(12) 0.0011(12)
    C7 0.0568(15) 0.0423(15) 0.0501(14) -0.0130(12) 0.0182(12) 0.0037(12)
    C8 0.0329(11) 0.0294(12) 0.0391(12) -0.0022(9) 0.0093(9) -0.0004(10)
    C9 0.0343(11) 0.0301(13) 0.0412(13) -0.0035(10) 0.0098(10) -0.0047(10)
    C10 0.0298(11) 0.0312(12) 0.0347(11) 0.0018(9) 0.0049(9) 0.0014(10)
    C11 0.0309(11) 0.0268(12) 0.0348(12) -0.0019(9) 0.0046(9) -0.0016(9)
    C12 0.0443(13) 0.0419(15) 0.0354(13) -0.0028(11) -0.0018(10) -0.0015(11)
    C13 0.0569(15) 0.0482(16) 0.0349(12) -0.0065(13) 0.0063(11) -0.0055(11)
    C14 0.0518(15) 0.0378(15) 0.0526(15) -0.0097(11) 0.0147(12) 0.0067(11)
    N1 0.0400(10) 0.0336(11) 0.0318(10) -0.0063(8) 0.0030(8) -0.0002(8)
    N2 0.0377(10) 0.0297(10) 0.0356(10) -0.0049(8) 0.0074(8) 0.0007(8)
    N3 0.0493(11) 0.0394(12) 0.0359(10) -0.0039(9) 0.0088(9) -0.0042(9)
    N4 0.0390(10) 0.0334(11) 0.0428(11) -0.0084(8) 0.0060(9) -0.0048(9)
    N5 0.0386(10) 0.0321(11) 0.0321(9) -0.0047(8) 0.0073(8) -0.0038(8)
    N6 0.0413(11) 0.0280(10) 0.0404(11) -0.0055(8) 0.0096(8) 0.0020(8)
    N7 0.0495(12) 0.0381(12) 0.0377(11) -0.0044(10) 0.0021(9) 0.0034(9)
    N8 0.0385(10) 0.0301(11) 0.0384(10) -0.0073(8) 0.0040(8) -0.0013(8)
    O1 0.0596(11) 0.0450(11) 0.0429(10) -0.0183(8) 0.0099(8) 0.0047(8)
    O2 0.0516(10) 0.0408(10) 0.0483(10) -0.0171(8) 0.0034(8) -0.0057(8)
    O3 0.0661(11) 0.0410(10) 0.0410(9) -0.0177(9) 0.0116(8) 0.0023(8)
    O4 0.0599(11) 0.0405(10) 0.0518(10) -0.0173(9) 0.0098(8) -0.0104(8)
_geom_special_details
;
All e.s.d.'s (except the e.s.d. in the dihedral angle between two l.s. planes)
are estimated using the full covariance matrix. The cell e.s.d.'s are taken
into account individually in the estimation of e.s.d.'s in distances, angles
and torsion angles; correlations between e.s.d.'s in cell parameters are only
used when they are defined by crystal symmetry. An approximate (isotropic)
treatment of cell e.s.d.'s is used for estimating e.s.d.'s involving l.s.
planes.
;
loop_
    _geom_bond_atom_site_label_1
    _geom_bond_atom_site_label_2
    _geom_bond_site_symmetry_2
    _geom_bond_distance
    _geom_bond_publ_flag
    C1 O1 . 1.228(3) ?
    C1 N1 . 1.394(3) ?
    C1 C4 . 1.409(3) ?
    C2 O2 . 1.218(3) ?
    C2 N2 . 1.370(3) ?
    C2 N1 . 1.396(3) ?
    C3 N3 . 1.355(3) ?
    C3 C4 . 1.359(3) ?
    C3 N2 . 1.374(3) ?
    C4 N4 . 1.375(3) ?
    C5 N4 . 1.328(3) ?
    C5 N3 . 1.329(3) ?
    C6 N1 . 1.465(3) ?
    C7 N2 . 1.455(3) ?
    C8 O3 . 1.230(3) ?
    C8 N5 . 1.395(3) ?
    C8 C11 . 1.411(3) ?
    C9 O4 . 1.216(3) ?
    C9 N6 . 1.372(3) ?
    C9 N5 . 1.398(3) ?
    C10 N7 . 1.355(3) ?
    C10 C11 . 1.359(3) ?
    C10 N6 . 1.373(3) ?
    C11 N8 . 1.373(3) ?
    C12 N7 . 1.324(3) ?
    C12 N8 . 1.329(3) ?
    C13 N5 . 1.464(3) ?
    C14 N6 . 1.461(3) ?
    C5 H5 . 0.9300 ?
    C6 H6A . 0.9600 ?
    C6 H6B . 0.9600 ?
    C6 H6C . 0.9600 ?
    C7 H7A . 0.9600 ?
    C7 H7B . 0.9600 ?
    C7 H7C . 0.9600 ?
    C12 H12 . 0.9300 ?
    C13 H13A . 0.9600 ?
    C13 H13B . 0.9600 ?
    C13 H13C . 0.9600 ?
    C14 H14A . 0.9600 ?
    C14 H14B . 0.9600 ?
    C14 H14C . 0.9600 ?
    N4 H4 . 0.8600 ?
    N8 H8 . 0.8600 ?
loop_
    _geom_angle_atom_site_label_1
    _geom_angle_atom_site_label_2
    _geom_angle_atom_site_label_3
    _geom_angle_site_symmetry_1
    _geom_angle_site_symmetry_3
    _geom_angle
    _geom_angle_publ_flag
    O1 C1 N1 . . 120.46(19) ?
    O1 C1 C4 . . 127.4(2) ?
    N1 C1 C4 . . 112.14(19) ?
    O2 C2 N2 . . 121.5(2) ?
    O2 C2 N1 . . 121.4(2) ?
    N2 C2 N1 . . 117.11(19) ?
    N3 C3 C4 . . 112.32(19) ?
    N3 C3 N2 . . 125.9(2) ?
    C4 C3 N2 . . 121.75(19) ?
    C3 C4 N4 . . 104.81(18) ?
    C3 C4 C1 . . 123.1(2) ?
    N4 C4 C1 . . 132.1(2) ?
    N4 C5 N3 . . 113.8(2) ?
    O3 C8 N5 . . 120.43(19) ?
    O3 C8 C11 . . 127.0(2) ?
    N5 C8 C11 . . 112.55(19) ?
    O4 C9 N6 . . 121.7(2) ?
    O4 C9 N5 . . 120.8(2) ?
    N6 C9 N5 . . 117.47(19) ?
    N7 C10 C11 . . 111.92(19) ?
    N7 C10 N6 . . 126.0(2) ?
    C11 C10 N6 . . 122.04(19) ?
    C10 C11 N8 . . 105.13(18) ?
    C10 C11 C8 . . 122.8(2) ?
    N8 C11 C8 . . 132.1(2) ?
    N7 C12 N8 . . 113.9(2) ?
    C1 N1 C2 . . 126.52(17) ?
    C1 N1 C6 . . 117.04(18) ?
    C2 N1 C6 . . 116.44(18) ?
    C2 N2 C3 . . 119.36(18) ?
    C2 N2 C7 . . 119.55(19) ?
    C3 N2 C7 . . 121.06(18) ?
    C5 N3 C3 . . 102.70(19) ?
    C5 N4 C4 . . 106.34(19) ?
    C8 N5 C9 . . 125.98(18) ?
    C8 N5 C13 . . 118.55(18) ?
    C9 N5 C13 . . 115.47(18) ?
    C9 N6 C10 . . 119.16(18) ?
    C9 N6 C14 . . 118.99(19) ?
    C10 N6 C14 . . 121.81(19) ?
    C12 N7 C10 . . 102.95(19) ?
    C12 N8 C11 . . 106.07(19) ?
    N4 C5 H5 . . 123.1 ?
    N3 C5 H5 . . 123.1 ?
    N1 C6 H6A . . 109.5 ?
    N1 C6 H6B . . 109.5 ?
    H6A C6 H6B . . 109.5 ?
    N1 C6 H6C . . 109.5 ?
    H6A C6 H6C . . 109.5 ?
    H6B C6 H6C . . 109.5 ?
    N2 C7 H7A . . 109.5 ?
    N2 C7 H7B . . 109.5 ?
    H7A C7 H7B . . 109.5 ?
    N2 C7 H7C . . 109.5 ?
    H7A C7 H7C . . 109.5 ?
    H7B C7 H7C . . 109.5 ?
    N7 C12 H12 . . 123.0 ?
    N8 C12 H12 . . 123.0 ?
    N5 C13 H13A . . 109.5 ?
    N5 C13 H13B . . 109.5 ?
    H13A C13 H13B . . 109.5 ?
    N5 C13 H13C . . 109.5 ?
    H13A C13 H13C . . 109.5 ?
    H13B C13 H13C . . 109.5 ?
    N6 C14 H14A . . 109.5 ?
    N6 C14 H14B . . 109.5 ?
    H14A C14 H14B . . 109.5 ?
    N6 C14 H14C . . 109.5 ?
    H14A C14 H14C . . 109.5 ?
    H14B C14 H14C . . 109.5 ?
    C5 N4 H4 . . 126.8 ?
    C4 N4 H4 . . 126.8 ?
    C12 N8 H8 . . 127.0 ?
    C11 N8 H8 . . 127.0 ?
loop_
    _geom_hbond_atom_site_label_D
    _geom_hbond_atom_site_label_H
    _geom_hbond_atom_site_label_A
    _geom_hbond_site_symmetry_A
    _geom_hbond_distance_DH
    _geom_hbond_distance_HA
    _geom_hbond_distance_DA
    _geom_hbond_angle_DHA
    _geom_hbond_publ_flag
    N4 H4 O3 3_556 0.86 1.92 2.753(2) 163 y
    N8 H8 O1 3_556 0.86 1.94 2.782(2) 165 y
_iucr_refine_instructions_details
;
TITL Compound X
CELL 0.71073   7.8935  12.9087  15.9055  90.0000 104.2140  90.0000
ZERR    8  0.0006  0.0007  0.0008  0.0000  0.0050  0.0000
LATT  1
SYMM - X, 1/2 + Y, 1/2 - Z
SFAC C  H  N  O
DISP C    0.00330   0.00160
DISP H    0.00000   0.00000
DISP N    0.00610   0.00330
DISP O    0.01060   0.00600
UNIT    56   64   32   16
LIST 4
ACTA
BOND $H
FMAP 2
TEMP 26
EQIV $1 -x, -y, -z+1
HTAB N4 O3_$1
HTAB N8 O1_$1
PLAN -20
L.S.  20
OMIT  -3.0000 180
WGHT    0.059300    0.494100
FVAR       0.45331
C1    1    0.305590    0.021149    0.094605    11.00000    0.03481    0.02942 =
         0.04077    0.00110    0.00787   -0.00325
C2    1    0.487682    0.177862    0.090598    11.00000    0.03226    0.03082 =
         0.03785   -0.00046    0.00525   -0.00085
C3    1    0.332843    0.099629   -0.040568    11.00000    0.03165    0.02862 =
         0.03359   -0.00180    0.00609    0.00313
C4    1    0.267185    0.025663    0.003396    11.00000    0.03152    0.03007 =
         0.03782   -0.00332    0.00587   -0.00081
C5    1    0.176254    0.004461   -0.135344    11.00000    0.04895    0.04327 =
         0.03576   -0.00765    0.00537   -0.00336
AFIX  43
H5    2    0.118147   -0.023214   -0.188608    11.00000   -1.20000
AFIX   0
C6    1    0.462390    0.105637    0.228191    11.00000    0.06961    0.05635 =
         0.03513    0.00114    0.00335   -0.01725
AFIX 137
H6A   2    0.554351    0.155236    0.247475    11.00000   -1.50000
H6B   2    0.501311    0.038603    0.251170    11.00000   -1.50000
H6C   2    0.361948    0.125943    0.248145    11.00000   -1.50000
AFIX   0
C7    1    0.518472    0.251624   -0.046231    11.00000    0.05680    0.04232 =
         0.05014    0.00372    0.01822   -0.01299
AFIX 137
H7A   2    0.491262    0.320120   -0.030023    11.00000   -1.50000
H7B   2    0.470665    0.241944   -0.107304    11.00000   -1.50000
H7C   2    0.643007    0.242940   -0.033015    11.00000   -1.50000
AFIX   0
C8    1    0.063455    0.286306    1.024590    11.00000    0.03292    0.02939 =
         0.03906   -0.00044    0.00933   -0.00221
C9    1    0.220898    0.452804    1.021943    11.00000    0.03431    0.03012 =
         0.04116   -0.00471    0.00983   -0.00351
C10   1    0.075163    0.372534    0.890216    11.00000    0.02975    0.03124 =
         0.03467    0.00138    0.00494    0.00178
C11   1    0.022013    0.292788    0.933275    11.00000    0.03086    0.02677 =
         0.03480   -0.00158    0.00457   -0.00185
C12   1   -0.073195    0.274958    0.794729    11.00000    0.04427    0.04185 =
         0.03538   -0.00151   -0.00182   -0.00284
AFIX  43
H12   2   -0.130082    0.247403    0.741217    11.00000   -1.20000
AFIX   0
C13   1    0.219625    0.372361    1.159185    11.00000    0.05688    0.04816 =
         0.03486   -0.00547    0.00627   -0.00652
AFIX 137
H13A  2    0.344810    0.369117    1.177439    11.00000   -1.50000
H13B  2    0.170395    0.314268    1.182498    11.00000   -1.50000
H13C  2    0.179732    0.435493    1.179805    11.00000   -1.50000
AFIX   0
C14   1    0.236792    0.536246    0.886340    11.00000    0.05177    0.03781 =
         0.05265    0.00673    0.01466   -0.00973
AFIX 137
H14A  2    0.204197    0.601855    0.906068    11.00000   -1.50000
H14B  2    0.185586    0.529266    0.825292    11.00000   -1.50000
H14C  2    0.361732    0.532447    0.897024    11.00000   -1.50000
AFIX   0
N1    3    0.415950    0.101255    0.133278    11.00000    0.03996    0.03364 =
         0.03175   -0.00024    0.00303   -0.00632
N2    3    0.443424    0.175644    0.001734    11.00000    0.03768    0.02974 =
         0.03557    0.00069    0.00744   -0.00487
N3    3    0.277879    0.087745   -0.127681    11.00000    0.04928    0.03940 =
         0.03586   -0.00419    0.00884   -0.00392
N4    3    0.165286   -0.035627   -0.059955    11.00000    0.03900    0.03338 =
         0.04282   -0.00484    0.00602   -0.00838
AFIX  43
H4    2    0.106196   -0.089257   -0.052292    11.00000   -1.20000
AFIX   0
N5    3    0.164647    0.369622    1.064385    11.00000    0.03862    0.03213 =
         0.03213   -0.00384    0.00735   -0.00470
N6    3    0.174168    0.452780    0.932976    11.00000    0.04130    0.02800 =
         0.04035    0.00203    0.00964   -0.00546
N7    3    0.017234    0.362321    0.803109    11.00000    0.04946    0.03807 =
         0.03772    0.00336    0.00209   -0.00439
N8    3   -0.075335    0.230190    0.869702    11.00000    0.03855    0.03013 =
         0.03842   -0.00128    0.00404   -0.00726
AFIX  43
H8    2   -0.127200    0.173491    0.876926    11.00000   -1.20000
AFIX   0
O1    4    0.252932   -0.042818    0.139369    11.00000    0.05963    0.04500 =
         0.04293    0.00468    0.00991   -0.01827
O2    4    0.585075    0.243860    0.130697    11.00000    0.05162    0.04078 =
         0.04826   -0.00569    0.00336   -0.01708
O3    4    0.020842    0.217298    1.068579    11.00000    0.06612    0.04099 =
         0.04101    0.00231    0.01164   -0.01769
O4    4    0.307577    0.522319    1.062889    11.00000    0.05987    0.04052 =
         0.05179   -0.01038    0.00984   -0.01733
HKLF 4
REM  Compound X
REM R1 =  0.0484 for   1972 Fo > 4sig(Fo)  and  0.0897 for all   3074 data
REM    239 parameters refined using      0 restraints
END
WGHT      0.0590      0.4946
REM Highest difference peak  0.222,  deepest hole -0.244,  1-sigma level  0.055
Q1    1   0.5901  0.2071 -0.0976  11.00000  0.05    0.22
Q2    1   0.4618  0.1831  0.2530  11.00000  0.05    0.21
Q3    1   0.6207  0.0829  0.2389  11.00000  0.05    0.19
Q4    1   0.4980  0.4583  0.0067  11.00000  0.05    0.19
Q5    1   0.3782  0.0578  0.2613  11.00000  0.05    0.18
Q6    1   0.3754  0.2975 -0.0915  11.00000  0.05    0.18
Q7    1   0.0000  0.0000  0.0000  10.50000  0.05    0.16
Q8    1   0.3578  0.0373 -0.0110  11.00000  0.05    0.16
Q9    1   0.3839  0.3861  0.0372  11.00000  0.05    0.15
Q10   1   0.4638 -0.0047 -0.0263  11.00000  0.05    0.15
Q11   1   0.0827  0.2768 -0.0310  11.00000  0.05    0.14
Q12   1   0.2601  0.3746  0.0499  11.00000  0.05    0.14
Q13   1   0.4920  0.0221  0.0539  11.00000  0.05    0.14
Q14   1   0.4699  0.4659  0.0910  11.00000  0.05    0.14
Q15   1   0.3291  0.0082  0.0416  11.00000  0.05    0.14
Q16   1   0.7675  0.1822  0.0127  11.00000  0.05    0.14
Q17   1   0.0574 -0.0806 -0.2642  11.00000  0.05    0.14
Q18   1   0.2675  0.2600  0.0625  11.00000  0.05    0.14
Q19   1   0.5835  0.0590  0.0102  11.00000  0.05    0.13
Q20   1   0.2743  0.3027  0.0101  11.00000  0.05    0.13
;
