# Supplementary material for: A monoclinic polymorph of theophylline
Source: Acta Crystallogr Sect E Struct Rep Online. 2011 Nov 19;67(Pt 12):o3357. doi: 10.1107/S1600536811047532 (PMC3239002; doi:10.1107/S1600536811047532)
Supplement: Supplementary file 2 [file e-67-o3357-Isup2.hkl]

# 
# h,k,l, Fc-squared, Fo-squared, sigma(Fo-squared) and status flag 
# 
data_I
_shelx_title ' Compound X' 
_shelx_refln_list_code          4 
_shelx_F_calc_maximum      237.81 
_exptl_crystal_F_000       752.00 
_reflns_d_resolution_high  0.8107 
 
loop_ 
 _symmetry_equiv_pos_as_xyz 
 'x, y, z' 
 '-x, y+1/2, -z+1/2' 
 '-x, -y, -z' 
 'x, -y-1/2, z-1/2' 
 
_cell_length_a     7.8935 
_cell_length_b    12.9087 
_cell_length_c    15.9055 
_cell_angle_alpha  90.000 
_cell_angle_beta  104.214 
_cell_angle_gamma  90.000 
 
_shelx_F_squared_multiplier     1.000 
 
loop_ 
 _refln_index_h 
 _refln_index_k 
 _refln_index_l 
 _refln_F_squared_calc 
 _refln_F_squared_meas 
 _refln_F_squared_sigma 
 _refln_observed_status 
   3   0   0      355.59      233.98      6.92 o 
   4   0   0     3024.76     3051.01     45.11 o 
   5   0   0       23.62       26.62      5.14 o 
   6   0   0        0.08        9.80      7.52 o 
   7   0   0       15.84        6.40      5.62 o 
   8   0   0      244.44      240.18     10.08 o 
   9   0   0       62.14       71.25     13.27 o 
   2   1   0       12.31       32.62      4.37 o 
   3   1   0        0.09        0.36      2.29 o 
   4   1   0        7.87       -0.91      3.21 o 
   5   1   0      204.90      219.35      6.62 o 
   6   1   0       45.22       48.30      3.91 o 
   7   1   0      404.98      391.66      8.58 o 
   8   1   0       24.74       24.93      4.98 o 
   9   1   0       36.54       36.03      7.91 o 
   2   2   0    56552.50    47582.70   1096.89 o 
   3   2   0      547.95      493.33      5.35 o 
   4   2   0       46.88       43.49      2.25 o 
   5   2   0        4.64        3.92      3.16 o 
   6   2   0      157.52      163.72      6.92 o 
   7   2   0      155.42      149.39      6.52 o 
   8   2   0        0.02        6.20      6.14 o 
   9   2   0        0.51       -2.72      6.99 o 
   1   3   0     8571.90     8055.79     70.23 o 
   2   3   0      517.85      490.25      4.95 o 
   3   3   0     1717.16     1717.57     13.39 o 
   4   3   0      237.18      251.43      4.02 o 
   5   3   0       37.68       42.42      3.79 o 
   6   3   0       25.05       32.91      5.34 o 
   7   3   0        0.01        1.13      4.56 o 
   8   3   0       18.70       16.61      6.19 o 
   9   3   0      104.50       92.60      9.76 o 
   0   4   0     6441.80     6119.25     55.03 o 
   1   4   0      730.63      609.39      7.12 o 
   2   4   0      280.27      278.75      4.99 o 
   3   4   0       53.14       62.03      3.21 o 
   4   4   0       94.52       96.55      3.47 o 
   5   4   0       78.25       74.49      5.16 o 
   6   4   0       17.62       20.10      5.77 o 
   7   4   0        0.00       -2.99      4.22 o 
   8   4   0        6.83       12.77      6.02 o 
   9   4   0       37.08       21.30     10.59 o 
   1   5   0     3465.39     3532.38     25.18 o 
   2   5   0        2.27        3.18      2.61 o 
   3   5   0     1471.82     1504.34     11.90 o 
   4   5   0       95.65      104.96      5.83 o 
   5   5   0      345.25      372.09      7.51 o 
   6   5   0        7.89        4.22      4.97 o 
   7   5   0        0.07        5.48      3.56 o 
   8   5   0       11.11        4.24      4.84 o 
   0   6   0      477.11      532.92     13.20 o 
   1   6   0       54.19       57.78      5.23 o 
   2   6   0      529.83      529.92      8.21 o 
   3   6   0      119.69      115.28      5.62 o 
   4   6   0       68.30       84.60      5.04 o 
   5   6   0        3.21       14.33      6.30 o 
   6   6   0      256.61      271.08      7.79 o 
   7   6   0       16.01       17.40      4.63 o 
   8   6   0        2.46       23.98      8.09 o 
   1   7   0      624.08      581.69      8.51 o 
   2   7   0        7.65        1.09      3.89 o 
   3   7   0      639.67      691.81      9.06 o 
   4   7   0       74.37       80.78      3.76 o 
   5   7   0      122.68      143.84      6.58 o 
   6   7   0        3.08        7.42      5.94 o 
   7   7   0       13.75       10.66      5.35 o 
   8   7   0        3.02        4.01     11.57 o 
   0   8   0     1387.11     1295.64     28.73 o 
   1   8   0       16.54       21.64      4.30 o 
   2   8   0       93.35       90.12      5.32 o 
   3   8   0       61.43       55.12      4.72 o 
   4   8   0      260.40      244.36      5.95 o 
   5   8   0        0.63       -3.86      5.42 o 
   6   8   0        0.40        0.93      8.58 o 
   7   8   0        0.19       -2.67      6.07 o 
   8   8   0       30.79       41.00     15.41 o 
   1   9   0      317.01      300.64      9.81 o 
   2   9   0      453.91      441.74      8.87 o 
   3   9   0      217.72      210.56      8.80 o 
   4   9   0        1.07       -0.42      5.15 o 
   5   9   0      168.32      154.52      7.57 o 
   6   9   0       27.48       20.31      7.53 o 
   7   9   0        3.07        4.08      6.86 o 
   0  10   0       78.01       57.51      8.03 o 
   1  10   0       15.00       18.93      6.59 o 
   2  10   0      215.92      213.26      7.12 o 
   3  10   0      536.72      513.09      9.40 o 
   4  10   0       39.91       32.46      5.33 o 
   5  10   0       57.99       48.62      7.45 o 
   6  10   0       22.09       29.26     10.05 o 
   7  10   0        6.01        2.01      9.98 o 
   1  11   0      127.75      137.55      7.86 o 
   2  11   0       10.32       13.25      5.42 o 
   3  11   0      309.08      303.44      7.70 o 
   4  11   0       31.31       38.04      5.98 o 
   5  11   0       93.76      104.26      7.78 o 
   6  11   0        4.30        2.57      8.49 o 
   0  12   0      656.81      672.13     18.35 o 
   1  12   0     1615.78     1654.67     19.74 o 
   2  12   0      155.29      163.82      8.83 o 
   3  12   0       10.71       13.74      5.98 o 
   4  12   0       59.98       62.78      6.52 o 
   5  12   0      139.78      149.72      7.92 o 
   6  12   0        1.74       -1.82     13.44 o 
   1  13   0       12.14       25.47      7.92 o 
   2  13   0      438.17      449.71     12.22 o 
   3  13   0       46.40       52.05      6.92 o 
   4  13   0        0.02       -0.98      7.40 o 
   5  13   0        1.08       -0.32     10.25 o 
   0  14   0      285.53      282.42     17.16 o 
   1  14   0      857.50      875.86     20.11 o 
   2  14   0      115.88      120.85     13.01 o 
   3  14   0      232.40      252.98     13.30 o 
   4  14   0        3.97       12.80     18.65 o 
   1  15   0        1.17       24.87     24.87 o 
   2  15   0       11.70       15.67     14.26 o 
   3  15   0        8.56        7.29     12.02 o 
  -9   1   1        4.94        5.00      6.30 o 
  -8   1   1        0.35       -2.10      4.66 o 
  -7   1   1      125.71      116.69      4.55 o 
  -6   1   1        4.62        7.64      2.32 o 
  -5   1   1       71.17       73.71      2.36 o 
  -4   1   1       14.74       16.57      2.31 o 
  -3   1   1      896.56      925.47      7.54 o 
  -2   1   1      383.42      357.60      4.95 o 
   2   1   1      541.96      480.89      7.25 o 
   3   1   1       22.30       26.43      3.65 o 
   4   1   1        0.88        4.75      3.01 o 
   5   1   1     1387.68     1467.49     15.67 o 
   6   1   1       12.83        6.11      5.59 o 
   7   1   1      297.28      278.78      6.95 o 
   8   1   1        4.05        1.76      5.06 o 
   9   1   1       23.94       22.58      7.66 o 
  -9   2   1        2.96        9.00      7.30 o 
  -8   2   1        0.14        4.22      5.28 o 
  -7   2   1       16.52       16.62      4.44 o 
  -6   2   1      605.44      584.61      7.74 o 
  -5   2   1       45.21       27.20      3.13 o 
  -4   2   1      109.08      118.51      3.25 o 
  -3   2   1       96.59       85.90      2.41 o 
  -2   2   1    42944.16    37287.32    269.81 o 
   2   2   1        0.51       -5.36      3.57 o 
   3   2   1      101.80       93.38      2.29 o 
   4   2   1       62.97       69.01      2.45 o 
   5   2   1      178.19      192.47      4.80 o 
   6   2   1      219.42      232.08      5.52 o 
   7   2   1        3.60       -0.42      3.48 o 
   8   2   1       17.60       26.12      6.46 o 
   9   2   1        0.00       -0.15      7.15 o 
  -9   3   1      101.17       94.94     11.31 o 
  -8   3   1       10.49        5.01      5.55 o 
  -7   3   1       23.82       27.22      4.21 o 
  -6   3   1        0.38        3.83      5.21 o 
  -5   3   1        0.06       -0.38      2.48 o 
  -4   3   1       64.73       64.65      2.91 o 
  -3   3   1     1575.62     1634.51     13.22 o 
  -2   3   1     1342.96     1248.62      9.52 o 
  -1   3   1     9231.42     8994.93     59.99 o 
   0   3   1       61.15       79.87      4.58 o 
   1   3   1     3045.73     2958.33     18.59 o 
   2   3   1      367.68      384.14      4.31 o 
   3   3   1     1077.39     1224.67      9.67 o 
   4   3   1        2.97        0.23      2.65 o 
   5   3   1        3.81       11.62      4.30 o 
   6   3   1        2.83        3.60      5.45 o 
   7   3   1      164.78      177.04     12.51 o 
   8   3   1        3.35        1.60      6.58 o 
   9   3   1       58.03       53.53      9.95 o 
  -9   4   1        2.70        0.89      9.68 o 
  -8   4   1      169.47      159.81      7.24 o 
  -7   4   1       46.93       52.66      5.12 o 
  -6   4   1       27.14       28.86      3.79 o 
  -5   4   1       18.56       12.94      4.75 o 
  -4   4   1     5491.84     5644.43     41.19 o 
  -3   4   1      250.10      229.29      4.79 o 
  -2   4   1     1247.26     1259.07     10.47 o 
  -1   4   1      547.49      590.38      7.05 o 
   0   4   1      923.82      827.79      7.82 o 
   1   4   1       11.50        3.81      5.94 o 
   2   4   1      475.61      478.66      5.41 o 
   3   4   1      411.28      398.81      4.48 o 
   4   4   1      405.57      432.34      6.17 o 
   5   4   1        9.20       14.42      3.01 o 
   6   4   1        6.25        6.45      4.61 o 
   7   4   1        2.73        1.17      8.91 o 
   8   4   1        5.41       13.38      6.82 o 
   9   4   1        7.13       22.07      9.30 o 
  -9   5   1        0.08      -12.02     11.99 o 
  -8   5   1        0.28        5.96      8.42 o 
  -7   5   1        6.50       10.85      5.14 o 
  -6   5   1        3.98       -4.73      3.54 o 
  -5   5   1       76.42       74.69      4.27 o 
  -4   5   1      351.86      341.69      6.71 o 
  -3   5   1     4512.38     4431.88     29.52 o 
  -2   5   1      144.75      126.99      4.14 o 
  -1   5   1      539.76      617.79      7.26 o 
   0   5   1      356.77      322.19      6.45 o 
   1   5   1       88.73       81.67      6.65 o 
   2   5   1       12.86       27.56      3.02 o 
   3   5   1       23.31       37.84      4.41 o 
   4   5   1       65.78       56.96      4.29 o 
   5   5   1       12.75        6.16      3.97 o 
   6   5   1        3.56       10.08      5.21 o 
   7   5   1        3.35        3.45      5.32 o 
   8   5   1        1.87       13.12     10.48 o 
  -8   6   1        6.89        1.96     18.57 o 
  -7   6   1       17.05        9.18      4.07 o 
  -6   6   1      834.29      814.00     16.76 o 
  -5   6   1       31.97       19.59      5.55 o 
  -4   6   1      507.38      555.63      8.22 o 
  -3   6   1       31.54       30.67      3.84 o 
  -2   6   1        5.04        4.96      3.41 o 
  -1   6   1       51.57       50.89      5.30 o 
   0   6   1       10.43        7.18      3.83 o 
   1   6   1        0.47       -3.82      4.02 o 
   2   6   1      605.40      616.37      8.81 o 
   3   6   1      197.43      228.24      5.20 o 
   4   6   1       31.84       25.74      2.59 o 
   5   6   1       15.07       14.38      4.82 o 
   6   6   1        2.33        0.21      4.71 o 
   7   6   1        0.03       -3.51      6.00 o 
   8   6   1        2.68       -7.34      8.02 o 
  -8   7   1        0.53        6.94      8.47 o 
  -7   7   1       45.87       39.43      6.88 o 
  -6   7   1        2.57        7.74      4.41 o 
  -5   7   1       46.78       46.57      5.89 o 
  -4   7   1      313.84      313.39      7.19 o 
  -3   7   1       66.65       68.67      3.71 o 
  -2   7   1      100.91       98.94      5.34 o 
  -1   7   1       86.11       97.34      4.99 o 
   0   7   1      365.85      330.76      6.78 o 
   1   7   1       36.34       28.17      3.76 o 
   2   7   1       30.00       34.72      5.96 o 
   3   7   1      407.48      364.73      6.99 o 
   4   7   1      114.31      120.61      6.13 o 
   5   7   1        5.73        8.20      9.47 o 
   6   7   1        2.52        1.37      4.85 o 
   7   7   1        1.42       12.74      5.68 o 
   8   7   1        0.46        7.56      9.79 o 
  -8   8   1       15.22       13.94     13.79 o 
  -7   8   1       15.60       14.55      5.74 o 
  -6   8   1      258.42      264.88      7.95 o 
  -5   8   1      773.49      767.38     12.22 o 
  -4   8   1      559.60      538.92      7.99 o 
  -3   8   1        0.45        5.55      3.46 o 
  -2   8   1       23.19       23.19      3.57 o 
  -1   8   1      145.79      149.08      6.57 o 
   0   8   1       33.90       41.33      4.99 o 
   1   8   1        0.83        3.98      4.54 o 
   2   8   1      354.10      379.38      7.52 o 
   3   8   1      123.03      110.35      5.61 o 
   4   8   1      262.76      261.69      6.14 o 
   5   8   1        6.29        5.19      6.13 o 
   6   8   1        8.53       14.11      6.93 o 
   7   8   1        0.20        2.97      6.19 o 
   8   8   1       14.55       31.71     18.74 o 
  -7   9   1        1.48       -3.14      6.48 o 
  -6   9   1        0.02        9.47      7.32 o 
  -5   9   1      284.61      283.91     12.17 o 
  -4   9   1        2.20        3.63      4.58 o 
  -3   9   1      433.21      424.31      7.74 o 
  -2   9   1      424.07      433.22      8.47 o 
  -1   9   1       83.07       96.63      5.91 o 
   0   9   1       40.73       53.12      6.91 o 
   1   9   1      303.72      309.87      7.75 o 
   2   9   1       75.37       73.49      5.45 o 
   3   9   1       46.83       57.86      7.76 o 
   4   9   1       33.32       31.95      5.84 o 
   5   9   1       37.83       26.44     10.54 o 
   6   9   1        8.17       13.97      7.05 o 
   7   9   1        0.02       -3.99      7.42 o 
  -7  10   1      137.47      170.75     13.21 o 
  -6  10   1       38.26       28.92      9.07 o 
  -5  10   1        3.99       18.80      8.81 o 
  -4  10   1      284.00      300.02      7.50 o 
  -3  10   1     1629.03     1664.28     15.92 o 
  -2  10   1      730.70      726.16     10.95 o 
  -1  10   1      159.27      167.99      7.36 o 
   0  10   1      129.89      104.71      6.78 o 
   1  10   1        0.07        0.31      5.97 o 
   2  10   1       94.45      105.17      6.85 o 
   3  10   1       21.43       19.76      6.18 o 
   4  10   1      118.03      118.89      6.63 o 
   5  10   1       39.81       49.17      8.43 o 
   6  10   1       12.14        9.25      7.93 o 
   7  10   1        2.29        8.79     13.14 o 
  -6  11   1        0.81       -7.78     10.46 o 
  -5  11   1        8.44       10.83      4.34 o 
  -4  11   1       30.92       31.97      7.78 o 
  -3  11   1       44.73       42.39      5.39 o 
  -2  11   1      114.47      106.84      7.60 o 
  -1  11   1      181.68      166.90      7.45 o 
   0  11   1     1099.18     1127.06     20.42 o 
   1  11   1        5.20       -3.34      6.50 o 
   2  11   1        3.56       -8.98      7.81 o 
   3  11   1      402.18      369.62     10.26 o 
   4  11   1      164.85      158.40      9.95 o 
   5  11   1       10.41       -1.32      7.89 o 
   6  11   1       12.29       -4.55     16.44 o 
  -6  12   1        9.54        6.84      9.85 o 
  -5  12   1      172.96      180.95      7.55 o 
  -4  12   1       43.67       40.18      6.81 o 
  -3  12   1       20.29       26.79      6.13 o 
  -2  12   1      114.66      129.43      7.66 o 
  -1  12   1     1463.77     1511.95     18.32 o 
   0  12   1       15.78       11.85      8.21 o 
   1  12   1      267.05      263.10     10.03 o 
   2  12   1      132.50      137.36      7.72 o 
   3  12   1       18.65       13.66      6.29 o 
   4  12   1       19.58       34.96      6.52 o 
   5  12   1        0.32       -0.47      7.68 o 
   6  12   1       20.48       29.79     10.53 o 
  -5  13   1        0.51        6.22     12.64 o 
  -4  13   1       13.74       17.80      7.06 o 
  -3  13   1        0.07       10.87      6.72 o 
  -2  13   1        0.15       -7.66      6.18 o 
  -1  13   1        3.44       13.54      8.18 o 
   0  13   1       80.58       95.23      8.22 o 
   1  13   1      329.83      307.92     11.25 o 
   2  13   1       25.99       23.11     10.59 o 
   3  13   1        0.44        2.06      6.32 o 
   4  13   1        0.36       13.99      9.14 o 
   5  13   1       62.35       89.33     12.39 o 
  -4  14   1        3.06       -2.88     11.13 o 
  -3  14   1       68.77       56.77     10.11 o 
  -2  14   1       13.58      -18.99     12.66 o 
  -1  14   1      793.38      817.51     18.99 o 
   0  14   1        3.44       -5.11     11.79 o 
   1  14   1      209.94      210.76     12.96 o 
   2  14   1       15.13       11.26     11.56 o 
   3  14   1       93.15      105.10     10.19 o 
   4  14   1        4.26        4.71     15.40 o 
  -3  15   1        0.00       -2.73     10.90 o 
  -2  15   1       24.48       39.07     17.14 o 
  -1  15   1       31.85       69.30     16.45 o 
   0  15   1      442.19      420.74     20.35 o 
   1  15   1        7.89        5.11     13.62 o 
   2  15   1       17.73       17.41     15.88 o 
   3  15   1       28.24       35.04     14.76 o 
  -9   0   2       28.11       30.84      7.07 o 
  -8   0   2      252.37      253.58      8.70 o 
  -7   0   2        3.51        0.06      4.64 o 
  -6   0   2       72.24       70.10      4.69 o 
  -5   0   2      218.62      251.59      5.34 o 
  -4   0   2     1619.44     1477.74     14.15 o 
  -3   0   2       15.43       19.47      2.03 o 
  -2   0   2     2940.55     2803.07     24.28 o 
   2   0   2      169.09      183.18     11.30 o 
   3   0   2       29.73       31.59      5.14 o 
   4   0   2       75.52       57.70      4.90 o 
   5   0   2      458.04      501.37     14.20 o 
   6   0   2      549.33      589.14     17.36 o 
   7   0   2       26.89       18.45     27.88 o 
   8   0   2        2.80       10.16      9.29 o 
   9   0   2        0.33       11.85     14.30 o 
  -9   1   2        4.81        1.39      5.35 o 
  -8   1   2        1.41        4.28      4.57 o 
  -7   1   2        1.45        0.15      3.06 o 
  -6   1   2        5.59        3.35      2.44 o 
  -5   1   2      298.14      286.95      4.21 o 
  -4   1   2      485.01      486.49      5.38 o 
  -3   1   2     4528.20     4373.18     27.08 o 
  -2   1   2     1249.63     1149.28      8.83 o 
   2   1   2      483.76      509.39      4.47 o 
   3   1   2        5.15       -2.97      2.85 o 
   4   1   2       44.98       57.21      4.08 o 
   5   1   2     1583.12     1540.08     16.64 o 
   6   1   2       69.86       81.31      6.20 o 
   7   1   2      181.84      174.42      6.67 o 
   8   1   2        8.88       17.56      5.86 o 
   9   1   2        2.68       -8.09      6.76 o 
  -9   2   2       10.16       13.62      8.33 o 
  -8   2   2        5.79        6.18      4.82 o 
  -7   2   2       34.22       30.84      2.99 o 
  -6   2   2      124.28      107.30      4.42 o 
  -5   2   2        7.74       -1.98      3.19 o 
  -4   2   2      130.06       96.50      3.24 o 
  -3   2   2      179.44      201.83      3.09 o 
  -2   2   2    43066.37    37974.09    612.13 o 
  -1   2   2        1.80       -2.03      2.36 o 
   1   2   2     1503.22     1184.00     11.81 o 
   2   2   2       12.49       10.40      2.50 o 
   3   2   2      284.51      242.12      3.52 o 
   4   2   2      402.04      373.86      5.17 o 
   5   2   2      125.54      124.38      4.25 o 
   6   2   2       37.19       45.01      3.80 o 
   7   2   2       82.47       80.93      6.78 o 
   8   2   2       67.10       76.83     12.17 o 
   9   2   2        0.02       -7.46      9.22 o 
  -9   3   2        2.40       12.79      8.28 o 
  -8   3   2        8.03        5.99      4.02 o 
  -7   3   2       41.44       35.90      4.17 o 
  -6   3   2       17.41       10.39      3.92 o 
  -5   3   2      483.49      479.98      7.11 o 
  -4   3   2        1.85        1.23      3.32 o 
  -3   3   2        0.30       -3.55      2.64 o 
  -2   3   2     1007.10     1036.90     10.84 o 
  -1   3   2       26.41       38.38      3.29 o 
   0   3   2        0.25       46.74     16.01 o 
   1   3   2      232.96      228.72      4.24 o 
   2   3   2        2.57       -1.85      1.86 o 
   3   3   2     5092.65     5152.59     31.43 o 
   4   3   2      554.83      616.56      6.34 o 
   5   3   2      186.19      197.99      4.21 o 
   6   3   2       21.13       14.97     10.69 o 
   7   3   2      106.90      114.91      6.47 o 
   8   3   2       31.22       16.00      9.21 o 
  -9   4   2       18.21       36.89     10.07 o 
  -8   4   2       39.84       51.44      5.27 o 
  -7   4   2       46.55       44.48      3.86 o 
  -6   4   2        2.34        4.96      3.65 o 
  -5   4   2      482.55      470.29      6.97 o 
  -4   4   2    13639.56    13738.63     84.34 o 
  -3   4   2      136.37      125.60      3.59 o 
  -2   4   2      197.11      210.19      5.07 o 
  -1   4   2      101.19       61.28      4.83 o 
   0   4   2     4881.70     4764.71     31.54 o 
   1   4   2       32.36       38.14      2.90 o 
   2   4   2       26.19       34.66      2.39 o 
   3   4   2      471.90      475.75      5.11 o 
   4   4   2     1842.12     1937.04     13.74 o 
   5   4   2      141.88      150.49      4.65 o 
   6   4   2       99.70      119.47      6.20 o 
   7   4   2       17.54        8.55      5.91 o 
   8   4   2      168.67      156.81     10.81 o 
  -9   5   2       36.34       37.64     15.71 o 
  -8   5   2        2.62      -10.70      7.47 o 
  -7   5   2      145.86      144.04      7.98 o 
  -6   5   2      388.24      388.59      7.56 o 
  -5   5   2       24.35       22.89      4.77 o 
  -4   5   2      702.72      660.60      8.16 o 
  -3   5   2     1140.96     1144.42      9.57 o 
  -2   5   2       55.30       63.66      5.11 o 
  -1   5   2      103.87      118.61      3.98 o 
   0   5   2      345.91      322.35      5.64 o 
   1   5   2      523.41      494.48      5.83 o 
   2   5   2     1694.63     1822.07     13.68 o 
   3   5   2       98.51      115.11      4.26 o 
   4   5   2       26.89       29.78      3.63 o 
   5   5   2      800.48      791.56      9.54 o 
   6   5   2       79.87       82.26      4.54 o 
   7   5   2        0.03       -7.92     11.19 o 
   8   5   2        0.69        4.71      7.26 o 
  -8   6   2        6.37       16.25      8.13 o 
  -7   6   2       68.93       68.62      4.82 o 
  -6   6   2      297.23      300.90      6.54 o 
  -5   6   2      139.27      140.90      7.39 o 
  -4   6   2       39.35       34.98      4.40 o 
  -3   6   2      703.08      714.35      7.74 o 
  -2   6   2     1139.12     1108.50     14.80 o 
  -1   6   2        6.75       18.53      5.39 o 
   0   6   2      295.70      352.88      5.94 o 
   1   6   2     1292.51     1311.94     13.18 o 
   2   6   2     1046.45     1115.05     11.41 o 
   3   6   2       85.30      100.17      4.94 o 
   4   6   2       22.47       27.00      3.22 o 
   5   6   2       14.92       13.73      6.05 o 
   6   6   2        2.63        1.49      6.94 o 
   7   6   2       14.27       13.97      9.54 o 
   8   6   2       13.27       19.75     18.41 o 
  -8   7   2       10.77        0.12      7.96 o 
  -7   7   2      189.98      194.41      6.43 o 
  -6   7   2       98.98      101.10      5.54 o 
  -5   7   2     2613.73     2574.15     28.52 o 
  -4   7   2      876.64      891.95     12.46 o 
  -3   7   2        0.09       -1.78      4.99 o 
  -2   7   2      266.31      233.85      6.30 o 
  -1   7   2       24.66       28.97      4.55 o 
   0   7   2        1.14        1.15      3.78 o 
   1   7   2      501.82      502.11      8.47 o 
   2   7   2       16.16        8.97      3.53 o 
   3   7   2        0.48        7.66      5.17 o 
   4   7   2       99.95       95.20      4.58 o 
   5   7   2        4.49       -4.75      5.01 o 
   6   7   2        2.29        6.27      5.17 o 
   7   7   2      185.56      182.00      7.33 o 
   8   7   2        2.34       33.14     26.91 o 
  -8   8   2        6.05        7.75      9.62 o 
  -7   8   2       21.83       35.79      8.32 o 
  -6   8   2       21.12       36.60      8.04 o 
  -5   8   2      478.93      492.48      8.70 o 
  -4   8   2       84.60       78.91      3.88 o 
  -3   8   2       34.40       34.82      4.49 o 
  -2   8   2       78.28       73.62      7.06 o 
  -1   8   2        1.75        1.46      3.57 o 
   0   8   2      461.59      474.16      7.94 o 
   1   8   2      223.28      246.32      6.95 o 
   2   8   2      305.57      307.93      7.12 o 
   3   8   2      214.52      210.44      6.53 o 
   4   8   2       66.14       61.91      5.55 o 
   5   8   2       18.49       12.29      6.08 o 
   6   8   2       17.99       23.68      6.93 o 
   7   8   2        9.37       13.78      9.12 o 
  -7   9   2      323.30      322.93      9.64 o 
  -6   9   2       17.95       17.92      5.94 o 
  -5   9   2      128.64      122.01      6.03 o 
  -4   9   2       16.57       25.82      5.56 o 
  -3   9   2      185.23      166.79      5.86 o 
  -2   9   2     1033.15     1031.30     11.38 o 
  -1   9   2       43.39       55.48      8.98 o 
   0   9   2       14.22       21.11     10.46 o 
   1   9   2       35.71       42.85      5.24 o 
   2   9   2      274.99      296.48      8.00 o 
   3   9   2      106.46      111.49      5.97 o 
   4   9   2       56.77       47.43      5.22 o 
   5   9   2       32.45       32.50      4.06 o 
   6   9   2        0.09        4.93      6.56 o 
   7   9   2        0.16       -6.12      9.12 o 
  -7  10   2        7.82       21.37     11.72 o 
  -6  10   2        9.62        6.46      5.98 o 
  -5  10   2        8.91       18.51      7.37 o 
  -4  10   2      159.41      167.36      6.08 o 
  -3  10   2     2155.61     2197.18     19.95 o 
  -2  10   2       18.41       13.07      5.74 o 
  -1  10   2       76.19       84.52     10.12 o 
   0  10   2        2.20        9.44      6.62 o 
   1  10   2      153.66      170.03      7.36 o 
   2  10   2      296.40      295.57      7.97 o 
   3  10   2       77.32       76.07      9.97 o 
   4  10   2       76.99       76.40      5.91 o 
   5  10   2       11.17        1.79      4.32 o 
   6  10   2        6.49        8.41      8.63 o 
   7  10   2        0.00        5.36     11.99 o 
  -7  11   2        0.19      -18.39     14.30 o 
  -6  11   2       15.22       25.27      7.20 o 
  -5  11   2       50.92       45.58      6.70 o 
  -4  11   2      124.20      112.77      5.87 o 
  -3  11   2       43.29       28.63     11.26 o 
  -2  11   2      121.00      119.24      8.22 o 
  -1  11   2        4.23       18.45      6.27 o 
   0  11   2       37.74       36.01      8.39 o 
   1  11   2       17.84       29.25      6.62 o 
   2  11   2        0.79       -4.46      6.24 o 
   3  11   2        9.23        7.71      3.96 o 
   4  11   2      163.43      174.52      7.90 o 
   5  11   2        8.49        6.26      9.38 o 
   6  11   2       18.82       29.62     12.42 o 
  -6  12   2        0.01        7.09     11.21 o 
  -5  12   2       85.43       92.94     12.96 o 
  -4  12   2        3.30       11.91      5.32 o 
  -3  12   2       91.48      101.07      8.61 o 
  -2  12   2      201.93      199.61      8.65 o 
  -1  12   2      862.43      894.78     14.35 o 
   0  12   2      134.47      148.62     10.33 o 
   1  12   2      106.39       87.50      8.57 o 
   2  12   2       10.09       14.76      6.56 o 
   3  12   2       37.14       35.67     10.19 o 
   4  12   2        0.70        8.85      7.45 o 
   5  12   2       13.50        5.00      6.57 o 
  -5  13   2        2.63        9.57     10.70 o 
  -4  13   2        2.45       -1.06      7.19 o 
  -3  13   2       33.63       17.96      8.14 o 
  -2  13   2      628.36      604.29     13.83 o 
  -1  13   2        0.31       -0.19      8.34 o 
   0  13   2       70.98       88.70      8.41 o 
   1  13   2       41.60       50.70      9.66 o 
   2  13   2        0.01      -13.45      8.96 o 
   3  13   2        9.36        8.70      8.43 o 
   4  13   2        0.04        7.05      8.34 o 
   5  13   2        0.20       13.00     14.27 o 
  -4  14   2        4.82        1.78     13.84 o 
  -3  14   2       44.90       29.94     14.62 o 
  -2  14   2      106.03      128.91     13.40 o 
  -1  14   2       90.46       81.88     13.63 o 
   0  14   2      124.57      137.48     12.28 o 
   1  14   2       40.17       46.17     12.07 o 
   2  14   2        3.74        0.77     11.83 o 
   3  14   2       16.65       24.86     14.61 o 
   4  14   2        1.87      -20.07     14.50 o 
  -3  15   2        1.56       44.14     13.17 o 
  -2  15   2        6.97       17.41     45.38 o 
  -1  15   2       29.97       -6.64     32.82 o 
   0  15   2       17.41       30.60     26.47 o 
   1  15   2        4.26        5.33     14.46 o 
   2  15   2        0.00        8.15     13.82 o 
  -9   1   3        2.00       -0.31      5.38 o 
  -8   1   3        0.62        0.27      3.55 o 
  -7   1   3      145.19      151.29      3.88 o 
  -6   1   3       95.24       94.53      2.99 o 
  -5   1   3      452.44      396.86      4.98 o 
  -4   1   3        5.23        6.00      1.84 o 
  -3   1   3      535.51      534.87      4.89 o 
  -2   1   3      748.66      798.37      6.09 o 
   1   1   3      987.45     1013.20      7.75 o 
   2   1   3      448.93      423.88      4.73 o 
   3   1   3       37.64       46.59      2.97 o 
   4   1   3       11.22       17.92      3.87 o 
   5   1   3      356.51      383.74      7.16 o 
   6   1   3        7.83       10.57      5.13 o 
   7   1   3       47.32       50.42      5.51 o 
   8   1   3       16.40       22.14      6.37 o 
  -9   2   3       40.64       23.06      7.93 o 
  -8   2   3       18.76       18.24      3.57 o 
  -7   2   3        9.99        8.34      3.08 o 
  -6   2   3        0.02        1.50      3.58 o 
  -5   2   3       43.75       48.00      3.15 o 
  -4   2   3      444.73      429.93      7.20 o 
  -3   2   3        2.97        3.19      3.10 o 
  -2   2   3     2005.47     1982.91     14.00 o 
  -1   2   3        5.17       29.93      4.82 o 
   0   2   3      303.16      330.68      7.81 o 
   1   2   3      215.62      242.18      3.40 o 
   2   2   3      667.55      621.73      6.05 o 
   3   2   3        6.07        4.06      1.96 o 
   4   2   3       52.39       58.37      2.73 o 
   5   2   3       33.54       34.12      3.31 o 
   6   2   3        1.32       -3.84      3.96 o 
   7   2   3        1.23        3.44      4.45 o 
   8   2   3       37.30       36.53      6.25 o 
  -9   3   3       88.89       83.27     16.30 o 
  -8   3   3       47.09       43.35      3.84 o 
  -7   3   3       15.44        6.61      3.40 o 
  -6   3   3       41.10       38.91      3.43 o 
  -5   3   3      285.94      273.32      5.08 o 
  -4   3   3      565.12      553.86      7.77 o 
  -3   3   3      874.40      835.88     11.10 o 
  -2   3   3       13.60        2.52      5.89 o 
  -1   3   3        1.89       -2.05      2.64 o 
   0   3   3     2498.49     2317.90     15.66 o 
   1   3   3      154.72      156.71      3.20 o 
   2   3   3      294.82      200.30      3.98 o 
   3   3   3      544.62      654.70      6.60 o 
   4   3   3        0.16       -0.20      2.70 o 
   5   3   3        8.35        2.62      2.47 o 
   6   3   3        1.73        1.33      4.76 o 
   7   3   3       28.07       26.42      5.92 o 
   8   3   3       11.70        8.27      9.16 o 
  -9   4   3       64.18       52.11     11.73 o 
  -8   4   3      232.04      218.49      9.85 o 
  -7   4   3       61.61       62.19      6.36 o 
  -6   4   3        0.76       -7.69      5.24 o 
  -5   4   3        5.60        4.90      7.08 o 
  -4   4   3     5578.32     5540.86     56.36 o 
  -3   4   3        1.32        2.29      3.23 o 
  -2   4   3      587.36      644.22      7.59 o 
  -1   4   3     1450.51     1224.06     10.11 o 
   0   4   3      291.31      328.82      5.39 o 
   1   4   3       10.08       -0.63      2.47 o 
   2   4   3      297.74      280.00      4.15 o 
   3   4   3      677.74      825.20      7.39 o 
   4   4   3       32.25       16.25      4.15 o 
   5   4   3        8.91       13.06      2.88 o 
   6   4   3        0.85       -1.11      3.74 o 
   7   4   3        3.88        2.82      9.31 o 
   8   4   3      155.68      168.09     10.43 o 
  -9   5   3       43.90       44.19     14.81 o 
  -8   5   3       11.19       15.92      6.34 o 
  -7   5   3      663.88      653.20     11.59 o 
  -6   5   3      205.41      212.51      6.99 o 
  -5   5   3      219.77      230.48      4.94 o 
  -4   5   3      378.60      399.38      6.31 o 
  -3   5   3      102.05      100.71      4.07 o 
  -2   5   3       31.06       21.51      3.41 o 
  -1   5   3      280.53      317.64      5.22 o 
   0   5   3       69.26       46.20      5.51 o 
   1   5   3     2861.53     2987.59     20.23 o 
   2   5   3        0.00        3.26      3.94 o 
   3   5   3       68.19       67.32      4.73 o 
   4   5   3       61.39       57.17      3.75 o 
   5   5   3      117.11      119.95      3.95 o 
   6   5   3       70.57       75.11      5.99 o 
   7   5   3       28.17       33.54      9.19 o 
   8   5   3       11.36       -5.24      8.03 o 
  -8   6   3       86.59       90.63      9.11 o 
  -7   6   3      808.21      833.22     13.56 o 
  -6   6   3     3270.93     3189.71     33.97 o 
  -5   6   3       82.16       70.20      3.97 o 
  -4   6   3       77.80       82.30      4.19 o 
  -3   6   3       13.30        6.04      5.33 o 
  -2   6   3     1033.48     1146.04     12.21 o 
  -1   6   3      171.37      161.63      9.09 o 
   0   6   3     2847.66     2975.08     20.99 o 
   1   6   3       16.20       45.13      4.79 o 
   2   6   3      682.94      839.35      8.49 o 
   3   6   3        1.33       -4.16      2.77 o 
   4   6   3        3.69        3.77      4.63 o 
   5   6   3      155.28      169.00      4.85 o 
   6   6   3      392.57      383.33      7.51 o 
   7   6   3       71.17       64.82      9.35 o 
   8   6   3       53.62       31.66      9.39 o 
  -8   7   3       21.86       16.48      9.95 o 
  -7   7   3      169.56      174.80      8.22 o 
  -6   7   3      470.99      447.30      8.22 o 
  -5   7   3        0.20       10.99      5.82 o 
  -4   7   3      520.04      552.33      8.44 o 
  -3   7   3        6.29        5.08      4.14 o 
  -2   7   3      223.80      200.09      5.90 o 
  -1   7   3       40.70       50.66      5.61 o 
   0   7   3     1173.07     1273.57     13.20 o 
   1   7   3      501.10      541.86      8.09 o 
   2   7   3      614.78      637.67      7.76 o 
   3   7   3      395.55      382.93      8.00 o 
   4   7   3      101.00       90.98      5.22 o 
   5   7   3        0.10        0.87      5.75 o 
   6   7   3       22.63       23.59      8.47 o 
   7   7   3       57.56       65.80      8.64 o 
  -8   8   3      298.14      256.35     11.77 o 
  -7   8   3        1.13      -12.36      8.24 o 
  -6   8   3      226.64      235.76      9.71 o 
  -5   8   3     2595.48     2615.40     22.87 o 
  -4   8   3      409.41      408.52      6.66 o 
  -3   8   3      111.21      127.58      8.22 o 
  -2   8   3       84.82      101.76      6.73 o 
  -1   8   3      549.61      579.87     14.85 o 
   0   8   3      330.45      384.72      8.16 o 
   1   8   3        0.67        8.78      6.02 o 
   2   8   3      697.01      652.63      9.91 o 
   3   8   3       14.02        7.05      4.26 o 
   4   8   3       12.35        4.74      5.20 o 
   5   8   3       22.53       23.41      7.37 o 
   6   8   3        1.31        1.39      6.58 o 
   7   8   3       41.91       20.05      9.09 o 
  -8   9   3       60.43       57.08     11.91 o 
  -7   9   3       64.78       61.93      9.73 o 
  -6   9   3       78.18       75.85      6.99 o 
  -5   9   3       59.93       56.59      5.51 o 
  -4   9   3      583.86      588.40      8.13 o 
  -3   9   3      340.50      352.49      7.44 o 
  -2   9   3      145.39      171.12      7.49 o 
  -1   9   3       14.11       11.57      5.08 o 
   0   9   3       96.08      100.01      6.29 o 
   1   9   3      386.25      397.50      8.84 o 
   2   9   3      583.72      586.28     10.22 o 
   3   9   3       31.90       40.30      5.40 o 
   4   9   3       20.40       11.80      5.00 o 
   5   9   3      163.92      162.99      8.65 o 
   6   9   3        8.62        2.44      7.26 o 
   7   9   3        1.72      -10.86     13.36 o 
  -7  10   3      268.32      270.54     13.48 o 
  -6  10   3        7.09        5.25      6.35 o 
  -5  10   3       47.55       48.33      7.16 o 
  -4  10   3      154.55      146.81      5.67 o 
  -3  10   3     1090.54     1118.24     12.81 o 
  -2  10   3       29.68       30.29      7.33 o 
  -1  10   3       20.89       11.24      6.09 o 
   0  10   3       30.76       37.05      7.88 o 
   1  10   3       86.86       80.17      7.88 o 
   2  10   3      115.57      105.14      9.65 o 
   3  10   3       52.48       47.26      6.51 o 
   4  10   3       76.34       63.44      6.15 o 
   5  10   3        5.25        8.14      4.98 o 
   6  10   3       34.89       34.79     12.90 o 
  -7  11   3       10.24       20.44     21.15 o 
  -6  11   3       23.91       29.74      7.04 o 
  -5  11   3       60.76       64.50      5.15 o 
  -4  11   3      272.76      253.44      6.77 o 
  -3  11   3        0.37        1.85      6.44 o 
  -2  11   3       55.19       64.59      7.45 o 
  -1  11   3      254.91      260.03     10.17 o 
   0  11   3        0.91       -3.80      7.75 o 
   1  11   3        6.56        4.35      8.39 o 
   2  11   3        4.66        9.88      5.54 o 
   3  11   3        5.16       -1.37      6.84 o 
   4  11   3       67.70       64.60      7.64 o 
   5  11   3        6.78        6.11      5.58 o 
   6  11   3        2.40       -9.09      9.65 o 
  -6  12   3        0.97      -21.55     14.36 o 
  -5  12   3       57.77       63.67      6.73 o 
  -4  12   3        7.71        8.22      8.47 o 
  -3  12   3       59.01       53.54      8.02 o 
  -2  12   3        0.77       -5.13      6.66 o 
  -1  12   3        2.34       -5.37      9.43 o 
   0  12   3      159.15      151.02      9.31 o 
   1  12   3       14.32       13.13      8.49 o 
   2  12   3        0.83        4.80      6.21 o 
   3  12   3       18.16        1.76      6.75 o 
   4  12   3        3.30       -3.57      7.12 o 
   5  12   3       52.16       55.69     11.39 o 
  -5  13   3        0.02        4.63      9.20 o 
  -4  13   3       17.48       15.00      7.26 o 
  -3  13   3       23.05       25.95      8.96 o 
  -2  13   3       12.76        4.27      8.79 o 
  -1  13   3       18.18        7.09      9.59 o 
   0  13   3       22.60       -1.91     13.11 o 
   1  13   3        9.75       15.86      7.56 o 
   2  13   3        1.21        0.33     10.86 o 
   3  13   3        8.64        5.60     10.00 o 
   4  13   3        5.95       31.37      9.04 o 
  -4  14   3        4.94        9.41      9.83 o 
  -3  14   3        1.97       -0.83     13.75 o 
  -2  14   3       30.05       17.60     12.84 o 
  -1  14   3      108.69      105.62     16.27 o 
   0  14   3        0.12       -8.36     10.39 o 
   1  14   3       32.62       26.63     15.33 o 
   2  14   3       39.86       53.52     10.64 o 
   3  14   3        2.79       10.20     10.18 o 
  -3  15   3        5.22      -15.77     29.98 o 
  -2  15   3        0.33       -0.45     14.26 o 
  -1  15   3        2.59        5.08     14.93 o 
   0  15   3        3.37        7.42     18.14 o 
   1  15   3        7.12       31.73     12.58 o 
   2  15   3       37.63       55.91     19.81 o 
  -9   0   4       73.55       62.43      6.57 o 
  -8   0   4       15.93       18.57      4.34 o 
  -7   0   4       12.08       13.23      3.83 o 
  -6   0   4       31.74       27.47      3.52 o 
  -5   0   4        0.07        1.94      2.57 o 
  -4   0   4      536.27      494.75      7.24 o 
  -3   0   4       41.33       37.96      3.72 o 
  -2   0   4      337.22      333.33      5.55 o 
  -1   0   4     1281.72     1144.82     10.63 o 
   0   0   4     8458.07     8117.00     55.24 o 
   1   0   4        0.48       -2.56      3.13 o 
   2   0   4     4301.62     4190.83     44.52 o 
   3   0   4        0.28        3.74      6.02 o 
   4   0   4      160.27      143.91      7.61 o 
   5   0   4      112.15       97.75      7.75 o 
   6   0   4      456.15      433.82     16.23 o 
   7   0   4       36.81       43.66      8.22 o 
   8   0   4        3.16       13.91      8.59 o 
  -9   1   4       16.40       29.49      4.85 o 
  -8   1   4        0.54       -0.02      3.25 o 
  -7   1   4        0.01        1.85      2.51 o 
  -6   1   4        2.32        0.53      2.18 o 
  -5   1   4      115.91      141.76      3.28 o 
  -4   1   4      154.15      170.45      2.82 o 
  -3   1   4      390.01      418.64      4.84 o 
  -2   1   4     1430.02     1390.67      7.96 o 
  -1   1   4     3037.49     2940.41     15.57 o 
   0   1   4      606.34      596.07      4.94 o 
   1   1   4     6580.73     6485.11     42.64 o 
   2   1   4      100.26       84.55      3.30 o 
   3   1   4      995.22     1025.52      9.60 o 
   4   1   4        0.61        4.27      3.22 o 
   5   1   4      136.83      144.68      9.92 o 
   6   1   4        0.19       -1.04      7.03 o 
   7   1   4        0.35        1.67      5.75 o 
   8   1   4        3.60       -1.42      6.54 o 
  -9   2   4       23.35       26.13      5.65 o 
  -8   2   4       12.46        5.35      3.36 o 
  -7   2   4       62.52       65.24      3.94 o 
  -6   2   4       59.77       61.48      3.10 o 
  -5   2   4       29.84       34.05      2.76 o 
  -4   2   4      721.38      712.06      6.88 o 
  -3   2   4      102.19       75.26      2.72 o 
  -2   2   4      197.59      159.89      2.29 o 
  -1   2   4      120.01      109.51      4.55 o 
   0   2   4      821.33      712.59      5.59 o 
   1   2   4        4.21        6.42      2.02 o 
   2   2   4     2484.38     2479.98     15.03 o 
   3   2   4      198.16      221.83      4.05 o 
   4   2   4     1349.20     1438.09     13.21 o 
   5   2   4        0.71        2.37      4.07 o 
   6   2   4        0.89        6.59      4.29 o 
   7   2   4        1.15       -1.72      4.86 o 
   8   2   4       35.30       45.05     10.28 o 
  -9   3   4      194.20      199.19      8.28 o 
  -8   3   4      321.63      332.43      7.29 o 
  -7   3   4       27.97       28.35      4.99 o 
  -6   3   4       33.29       38.33      6.10 o 
  -5   3   4      219.43      230.40      6.52 o 
  -4   3   4      207.80      212.65      6.81 o 
  -3   3   4      823.93      925.12      9.30 o 
  -2   3   4      150.81      164.75      4.49 o 
  -1   3   4        4.62        1.59      2.57 o 
   0   3   4      233.68      215.86      4.43 o 
   1   3   4      430.44      438.65      5.01 o 
   2   3   4        8.82        0.13      2.06 o 
   3   3   4     3733.29     3935.24     25.38 o 
   4   3   4       19.19       24.85      2.70 o 
   5   3   4        6.55       12.33      2.99 o 
   6   3   4       25.23       25.41      4.71 o 
   7   3   4      124.39      131.23      6.64 o 
   8   3   4        0.04        7.31     12.69 o 
  -9   4   4      115.61       93.20      8.94 o 
  -8   4   4       57.46       63.81      7.19 o 
  -7   4   4       18.10        9.83      7.43 o 
  -6   4   4      259.20      273.65     10.57 o 
  -5   4   4        2.27       -0.13      4.03 o 
  -4   4   4      619.74      592.98      8.79 o 
  -3   4   4       33.73       35.01      3.26 o 
  -2   4   4     3353.92     3523.46     22.81 o 
  -1   4   4     1380.61     1324.48     10.94 o 
   0   4   4      413.56      354.11      4.93 o 
   1   4   4        7.79        1.95      3.46 o 
   2   4   4     1322.65     1383.26     10.33 o 
   3   4   4       28.13       32.58      2.62 o 
   4   4   4       76.97       88.94      3.60 o 
   5   4   4      164.65      168.81      6.41 o 
   6   4   4        7.07        9.62      4.49 o 
   7   4   4       22.48       26.49      4.86 o 
   8   4   4      129.26      123.75     10.21 o 
  -9   5   4       23.01       21.93      8.50 o 
  -8   5   4        7.26        7.09      8.54 o 
  -7   5   4       76.92       86.34      7.40 o 
  -6   5   4     1105.22     1150.45     16.99 o 
  -5   5   4      445.51      438.93      8.59 o 
  -4   5   4        3.89        2.72      4.15 o 
  -3   5   4      522.19      582.97      7.96 o 
  -2   5   4      812.97      838.18      9.66 o 
  -1   5   4      616.21      668.63      8.43 o 
   0   5   4       63.85       83.03      3.85 o 
   1   5   4     3401.37     3592.10     23.94 o 
   2   5   4       29.10       23.14      4.42 o 
   3   5   4        1.73       -0.28      2.65 o 
   4   5   4        0.01        0.83      3.78 o 
   5   5   4      339.35      353.83      6.27 o 
   6   5   4       28.55       20.24      3.51 o 
   7   5   4      340.40      341.98     12.32 o 
   8   5   4       28.70       28.14      8.89 o 
  -9   6   4       12.03       22.17     10.58 o 
  -8   6   4       14.30       20.72      7.40 o 
  -7   6   4      536.82      568.06     13.85 o 
  -6   6   4      682.54      637.32     11.33 o 
  -5   6   4       18.02       26.67      6.52 o 
  -4   6   4      120.31      120.36      3.25 o 
  -3   6   4      193.00      170.88      8.17 o 
  -2   6   4       28.52       25.48      5.86 o 
  -1   6   4       40.87       55.15      3.89 o 
   0   6   4      506.29      491.59      7.89 o 
   1   6   4     1585.82     1688.49     14.20 o 
   2   6   4      204.52      231.88      5.02 o 
   3   6   4       85.80       92.90      4.29 o 
   4   6   4      177.93      169.84      4.84 o 
   5   6   4      101.69       98.82      4.41 o 
   6   6   4      329.75      331.95      6.56 o 
   7   6   4       23.66       21.65      7.00 o 
   8   6   4        0.84       16.36     10.61 o 
  -8   7   4        1.70        4.58      7.29 o 
  -7   7   4        7.30        5.93      6.92 o 
  -6   7   4        6.04       23.21      7.14 o 
  -5   7   4      843.34      850.51     10.70 o 
  -4   7   4      281.58      296.56     10.77 o 
  -3   7   4      113.55       93.63      8.83 o 
  -2   7   4        1.04       -3.02      6.20 o 
  -1   7   4     4025.28     4334.92     31.89 o 
   0   7   4      392.60      379.29      6.95 o 
   1   7   4        0.01       -2.02      3.57 o 
   2   7   4       13.36        9.47      3.46 o 
   3   7   4     1030.98     1019.63     10.53 o 
   4   7   4        0.10        2.77      4.15 o 
   5   7   4      187.89      182.78      5.75 o 
   6   7   4        2.78        1.75      5.04 o 
   7   7   4      266.24      252.18     12.03 o 
  -8   8   4      367.07      318.58     12.27 o 
  -7   8   4      123.65      119.36     10.36 o 
  -6   8   4       68.89       72.64      9.04 o 
  -5   8   4      504.44      522.57     10.87 o 
  -4   8   4       38.97       41.46      7.63 o 
  -3   8   4        3.48        0.21      5.76 o 
  -2   8   4        0.15        5.99      5.51 o 
  -1   8   4      146.64      143.95      6.58 o 
   0   8   4      598.15      672.89     10.07 o 
   1   8   4      277.99      297.82      6.87 o 
   2   8   4      115.19      115.07      8.20 o 
   3   8   4       62.76       71.51      5.03 o 
   4   8   4      310.91      290.04      7.49 o 
   5   8   4        0.07        0.46      5.78 o 
   6   8   4      140.08      127.69      7.76 o 
   7   8   4       39.56       44.51     13.74 o 
  -8   9   4       15.68       14.06     12.31 o 
  -7   9   4      362.13      324.58     10.92 o 
  -6   9   4       62.01       45.82      5.26 o 
  -5   9   4        0.04        3.26      4.47 o 
  -4   9   4       22.86       13.05      4.78 o 
  -3   9   4      256.11      292.72      8.37 o 
  -2   9   4       19.30       15.46      5.94 o 
  -1   9   4        2.10        2.01      5.07 o 
   0   9   4       80.40       89.37      6.90 o 
   1   9   4     1118.22     1089.37     13.11 o 
   2   9   4      121.63      124.28      6.83 o 
   3   9   4       35.63       26.84      6.60 o 
   4   9   4       42.25       23.45      6.35 o 
   5   9   4      441.60      439.81     10.79 o 
   6   9   4       44.97       50.38     17.55 o 
   7   9   4        7.75       36.83     22.92 o 
  -7  10   4        9.75       -3.33      7.36 o 
  -6  10   4       21.51       21.15      5.90 o 
  -5  10   4       78.42       72.55      4.13 o 
  -4  10   4       15.73        5.34      5.67 o 
  -3  10   4        0.58       -7.10      7.42 o 
  -2  10   4      218.71      233.74      8.76 o 
  -1  10   4       26.02       34.14      6.33 o 
   0  10   4        5.15       12.45      6.77 o 
   1  10   4       37.34       32.51      5.84 o 
   2  10   4       49.33       39.48      6.20 o 
   3  10   4       59.50       47.96      9.89 o 
   4  10   4        0.12       -8.31      5.54 o 
   5  10   4        0.21        0.92      6.53 o 
   6  10   4       25.68       45.49     13.91 o 
  -7  11   4        0.75        7.95     11.95 o 
  -6  11   4        0.04        1.21      6.52 o 
  -5  11   4        8.43       -2.64      4.68 o 
  -4  11   4       35.05       35.42      4.88 o 
  -3  11   4        2.03        1.58      6.20 o 
  -2  11   4        9.20       -1.84      6.94 o 
  -1  11   4       13.83        1.96      7.79 o 
   0  11   4        5.74       -3.08      7.73 o 
   1  11   4        9.71        2.79      5.95 o 
   2  11   4       13.90       19.05      6.79 o 
   3  11   4      438.61      425.23     10.42 o 
   4  11   4        4.79        5.71      6.20 o 
   5  11   4        2.13        0.93      5.90 o 
   6  11   4        0.01       -1.51     13.64 o 
  -6  12   4        0.98       -3.51     13.59 o 
  -5  12   4        1.51       -4.10      5.52 o 
  -4  12   4       20.32       20.73      6.50 o 
  -3  12   4        0.33       -9.70      6.70 o 
  -2  12   4        4.90      -12.17      8.12 o 
  -1  12   4       58.44       74.96     14.82 o 
   0  12   4       11.72       -5.58      7.08 o 
   1  12   4       20.56       14.12      6.69 o 
   2  12   4        4.92       -2.44      7.50 o 
   3  12   4        0.28        6.27      4.09 o 
   4  12   4       78.35       84.53      9.21 o 
   5  12   4        2.22       10.32     13.83 o 
  -5  13   4        0.27        9.12     11.56 o 
  -4  13   4       14.53       12.30     12.16 o 
  -3  13   4      107.35      104.22      8.52 o 
  -2  13   4        7.46        7.33      8.97 o 
  -1  13   4        1.51        6.97     23.18 o 
   0  13   4      100.90      102.98     16.39 o 
   1  13   4        0.72        1.91     12.84 o 
   2  13   4       19.82       17.44     10.33 o 
   3  13   4        2.79        1.07      9.41 o 
   4  13   4        6.00        0.70     11.73 o 
  -4  14   4        5.56       -8.07     10.10 o 
  -3  14   4        9.97       20.17     14.00 o 
  -2  14   4       54.42       52.56     12.06 o 
  -1  14   4       49.46       54.83     12.96 o 
   0  14   4        0.81      -17.14     12.75 o 
   1  14   4       36.70       14.67     12.17 o 
   2  14   4        8.34       15.64     11.36 o 
   3  14   4        0.00      -10.08     15.10 o 
  -3  15   4       11.89        5.27     19.60 o 
  -2  15   4        3.30      -24.97     16.65 o 
  -1  15   4      116.66      127.51     18.57 o 
   0  15   4       30.95       11.90     18.74 o 
   1  15   4        0.30      -23.87     15.92 o 
   2  15   4       86.29       86.22     14.66 o 
  -9   1   5        1.03        8.73      5.27 o 
  -8   1   5        2.59        1.34      2.84 o 
  -7   1   5       10.05        7.47      2.49 o 
  -6   1   5       25.16       24.14      2.37 o 
  -5   1   5       29.68       25.29      2.88 o 
  -4   1   5      408.68      403.91      4.72 o 
  -3   1   5       43.27       44.93      2.17 o 
  -2   1   5      108.97       98.74      2.38 o 
  -1   1   5     2993.04     2967.36     15.27 o 
   0   1   5      128.53      113.17      2.68 o 
   1   1   5      814.82      767.27      7.00 o 
   2   1   5      152.61      149.59      4.74 o 
   3   1   5       86.04       78.89      2.80 o 
   4   1   5        5.57       14.48      3.75 o 
   5   1   5       46.18       47.56      5.22 o 
   6   1   5       36.50       31.03      5.29 o 
   7   1   5        9.04       26.31      6.97 o 
   8   1   5        1.11       -2.40      8.61 o 
  -9   2   5        0.19        5.66      5.57 o 
  -8   2   5       58.95       57.59      4.68 o 
  -7   2   5        0.81       -2.72      3.11 o 
  -6   2   5       61.10       55.69      4.36 o 
  -5   2   5        1.39        4.47      2.76 o 
  -4   2   5     1830.82     1979.25     15.23 o 
  -3   2   5     1242.23     1241.23     10.10 o 
  -2   2   5      793.72      739.00      5.61 o 
  -1   2   5      123.66      113.84      2.56 o 
   0   2   5     2055.94     2153.69     12.45 o 
   1   2   5       24.78       35.13      2.23 o 
   2   2   5        0.05       -0.31      2.84 o 
   3   2   5      165.15      178.31      3.80 o 
   4   2   5      514.80      474.50      7.12 o 
   5   2   5       45.49       37.34      4.38 o 
   6   2   5       20.79       17.47      5.73 o 
   7   2   5       13.32        2.43      6.60 o 
   8   2   5        2.46       11.51     11.72 o 
  -9   3   5      159.63      152.85      7.00 o 
  -8   3   5      179.42      177.01      7.00 o 
  -7   3   5        5.59        1.81      5.55 o 
  -6   3   5        0.89        2.50     11.02 o 
  -5   3   5      478.70      542.06      9.14 o 
  -4   3   5      143.34      143.31      3.51 o 
  -3   3   5     2149.46     2185.36     14.15 o 
  -2   3   5     1393.91     1353.56      9.66 o 
  -1   3   5        9.69        2.98      2.35 o 
   0   3   5      435.37      447.45      5.19 o 
   1   3   5     1327.94     1287.36      9.48 o 
   2   3   5       58.52       73.58      3.05 o 
   3   3   5       57.64       45.59      3.48 o 
   4   3   5      341.81      335.45      5.38 o 
   5   3   5       77.67       78.59      5.48 o 
   6   3   5        1.01        0.05      4.90 o 
   7   3   5       40.44       46.18      6.01 o 
   8   3   5       55.45       44.53      9.90 o 
  -9   4   5      207.71      204.68      8.57 o 
  -8   4   5       34.29       33.36      5.30 o 
  -7   4   5        1.62       -7.45      6.41 o 
  -6   4   5       11.38       16.77      7.52 o 
  -5   4   5        2.91       14.24      5.35 o 
  -4   4   5       13.91       24.50      3.55 o 
  -3   4   5      380.66      345.47      4.76 o 
  -2   4   5     4942.80     5546.18     37.36 o 
  -1   4   5      242.82      237.62      4.87 o 
   0   4   5      550.12      555.72      6.36 o 
   1   4   5      433.81      447.26      5.49 o 
   2   4   5     1180.61     1182.87      9.72 o 
   3   4   5      435.67      505.83      6.26 o 
   4   4   5        0.08       -0.10      4.48 o 
   5   4   5      166.18      161.59      5.25 o 
   6   4   5        0.31       -0.73      5.01 o 
   7   4   5       52.35       70.07      5.97 o 
   8   4   5        0.60       -0.91      9.91 o 
  -9   5   5       46.00       36.16     10.96 o 
  -8   5   5      191.87      176.51      9.67 o 
  -7   5   5      575.30      574.99     12.11 o 
  -6   5   5        1.57        3.58      5.64 o 
  -5   5   5        3.09        8.90      4.64 o 
  -4   5   5        1.36       -0.17      2.47 o 
  -3   5   5     1195.12     1358.19     10.66 o 
  -2   5   5      664.00      721.02      9.13 o 
  -1   5   5      874.20      815.09      8.01 o 
   0   5   5      337.95      330.31      5.64 o 
   1   5   5      273.48      317.46      6.31 o 
   2   5   5      173.55      151.23      4.11 o 
   3   5   5       51.34       65.42      3.12 o 
   4   5   5      263.93      288.55      5.86 o 
   5   5   5      411.58      387.44      6.72 o 
   6   5   5      109.13      109.57      5.95 o 
   7   5   5       74.88       69.67      7.56 o 
   8   5   5        0.17       17.56     11.70 o 
  -9   6   5       77.59       88.99     10.45 o 
  -8   6   5      125.24      120.21      8.76 o 
  -7   6   5      204.76      189.55      8.94 o 
  -6   6   5      266.95      254.59      8.33 o 
  -5   6   5       10.52       12.48      5.72 o 
  -4   6   5       95.44      124.20      4.09 o 
  -3   6   5        3.70        4.95      4.58 o 
  -2   6   5       45.32       28.13      6.13 o 
  -1   6   5     1120.14     1090.79     10.94 o 
   0   6   5     5088.99     5562.76     35.58 o 
   1   6   5      554.50      600.94      7.78 o 
   2   6   5       43.79       70.87      4.40 o 
   3   6   5       34.92       51.49      3.76 o 
   4   6   5       12.02       11.66      4.01 o 
   5   6   5       11.98        5.39      4.01 o 
   6   6   5      186.30      170.61      5.22 o 
   7   6   5       33.23       17.49     14.23 o 
  -8   7   5      164.54      159.51     10.09 o 
  -7   7   5      161.35      160.32      8.27 o 
  -6   7   5      251.45      261.08      8.21 o 
  -5   7   5       38.47       43.56      8.16 o 
  -4   7   5       12.79       12.41      4.11 o 
  -3   7   5        0.00        3.57      5.31 o 
  -2   7   5       43.85       42.24      5.63 o 
  -1   7   5       84.93       67.87      4.60 o 
   0   7   5      596.65      671.82      9.25 o 
   1   7   5       56.73       68.95      5.14 o 
   2   7   5        2.16        5.69      3.61 o 
   3   7   5        6.70        8.67      4.09 o 
   4   7   5        7.41        8.40      3.99 o 
   5   7   5      236.24      216.56      6.45 o 
   6   7   5      269.47      250.03      6.80 o 
   7   7   5        4.65        7.39     13.94 o 
  -8   8   5      143.73      115.54     10.54 o 
  -7   8   5       19.33       28.21      8.04 o 
  -6   8   5       25.34       30.38      8.30 o 
  -5   8   5        1.31        2.51      3.31 o 
  -4   8   5        4.89       15.27      4.78 o 
  -3   8   5       47.36       43.17      6.24 o 
  -2   8   5      865.82      940.79     13.66 o 
  -1   8   5      378.50      382.20      8.15 o 
   0   8   5      450.33      470.11      7.73 o 
   1   8   5      398.41      401.40      7.44 o 
   2   8   5      648.80      636.69      8.92 o 
   3   8   5       52.99       70.03      4.87 o 
   4   8   5      469.86      405.11      7.57 o 
   5   8   5        0.88       -3.77      5.17 o 
   6   8   5        9.05        7.88      7.14 o 
   7   8   5        0.16        2.20     14.27 o 
  -8   9   5       93.15       84.20     11.61 o 
  -7   9   5       22.93       18.14      8.22 o 
  -6   9   5       72.04       88.67      7.92 o 
  -5   9   5        9.97        3.62      2.63 o 
  -4   9   5       13.72       21.15      4.52 o 
  -3   9   5      473.25      501.90     11.58 o 
  -2   9   5       79.45       67.78      7.12 o 
  -1   9   5       28.00       40.78      7.12 o 
   0   9   5      200.88      197.72      7.10 o 
   1   9   5      173.63      163.67      8.34 o 
   2   9   5       56.54       68.10      5.98 o 
   3   9   5      126.19      124.82      6.04 o 
   4   9   5      191.93      186.70      7.81 o 
   5   9   5      121.76      122.65      8.61 o 
   6   9   5       17.35       24.35     10.19 o 
  -7  10   5       29.91       27.06      9.85 o 
  -6  10   5        2.50        1.64      7.92 o 
  -5  10   5        0.40        0.47      4.34 o 
  -4  10   5       30.56       43.41      7.63 o 
  -3  10   5        0.03       -0.16      6.70 o 
  -2  10   5      345.93      365.68     10.44 o 
  -1  10   5       40.25       48.99      7.92 o 
   0  10   5      303.66      297.09      8.58 o 
   1  10   5      123.13      136.93      6.49 o 
   2  10   5       58.65       34.88      5.78 o 
   3  10   5       76.92       68.71      7.98 o 
   4  10   5      124.59      116.45      7.03 o 
   5  10   5        5.77        3.51      6.47 o 
   6  10   5        5.59      -13.45     12.16 o 
  -6  11   5       27.19       39.08      7.65 o 
  -5  11   5      140.16      128.82      5.62 o 
  -4  11   5       13.60        8.67      5.72 o 
  -3  11   5       14.58        5.73      7.60 o 
  -2  11   5      781.63      752.60     13.89 o 
  -1  11   5      387.11      384.51     10.74 o 
   0  11   5       59.71       69.27     11.20 o 
   1  11   5       14.14       14.26      6.04 o 
   2  11   5       21.78       23.05      8.42 o 
   3  11   5      242.00      220.33      8.79 o 
   4  11   5        0.05        7.57      9.15 o 
   5  11   5        3.97       16.52      7.65 o 
  -6  12   5        0.08       -9.22     10.49 o 
  -5  12   5       16.40       11.43      5.57 o 
  -4  12   5       63.78       65.87      7.25 o 
  -3  12   5        9.42       15.65      7.82 o 
  -2  12   5       38.32       43.64      7.82 o 
  -1  12   5        4.93        6.80      8.48 o 
   0  12   5        7.29        7.38      7.63 o 
   1  12   5       57.80       69.69      9.09 o 
   2  12   5       53.79       62.44      7.94 o 
   3  12   5       64.86       73.69     13.13 o 
   4  12   5        6.43        0.11      9.98 o 
   5  12   5        1.26        3.85     15.50 o 
  -5  13   5        0.03       -4.62     11.45 o 
  -4  13   5       28.64        9.48      9.86 o 
  -3  13   5      116.68      133.46     10.84 o 
  -2  13   5       36.01       28.54      9.11 o 
  -1  13   5        5.34        9.02     10.90 o 
   0  13   5      190.21      189.62     11.64 o 
   1  13   5      327.76      351.12     11.55 o 
   2  13   5        0.01        0.13     13.95 o 
   3  13   5       10.80        7.09     16.68 o 
   4  13   5       19.64       22.97     13.61 o 
  -4  14   5       10.09       11.28     10.90 o 
  -3  14   5        2.34        6.12     13.02 o 
  -2  14   5        4.21      -29.93     23.41 o 
  -1  14   5       48.87       37.86     22.53 o 
   0  14   5       14.59       19.42     14.49 o 
   1  14   5        5.33        5.32     16.50 o 
   2  14   5        0.88        2.49     10.09 o 
   3  14   5        0.22       -9.11     17.36 o 
  -2  15   5       20.50       17.22     17.76 o 
  -1  15   5      130.95      128.57     30.03 o 
   0  15   5        5.55       17.25     30.76 o 
   1  15   5       20.81       29.30     19.15 o 
  -9   0   6       16.01       14.33      6.71 o 
  -8   0   6        7.01       11.12      4.07 o 
  -7   0   6       32.08       38.61      4.22 o 
  -6   0   6     1949.36     2040.29     19.57 o 
  -5   0   6     1097.52     1061.98     18.05 o 
  -4   0   6        1.18        1.17      1.63 o 
  -3   0   6       18.31       17.06      7.57 o 
  -2   0   6      914.02      926.95     10.14 o 
  -1   0   6      143.73      119.68      3.28 o 
   0   0   6     1011.37     1033.05      9.85 o 
   1   0   6     1533.22     1469.38     19.90 o 
   2   0   6      380.44      424.35      8.46 o 
   3   0   6        2.68       -1.87      4.96 o 
   4   0   6       31.56       33.63      5.80 o 
   5   0   6       27.40       39.71      7.19 o 
   6   0   6      717.64      709.63     14.53 o 
   7   0   6        0.00        2.96      9.60 o 
   8   0   6       14.22       28.06     14.24 o 
  -9   1   6        5.31       -1.03      5.12 o 
  -8   1   6        0.13       -0.83      3.34 o 
  -7   1   6        0.65       -3.14      3.65 o 
  -6   1   6       22.51       23.42      3.07 o 
  -5   1   6      398.23      416.09      5.35 o 
  -4   1   6       91.98       78.20      2.32 o 
  -3   1   6        8.37       15.05      1.89 o 
  -2   1   6      101.53      104.10      2.62 o 
  -1   1   6     2470.35     2366.84     13.17 o 
   0   1   6      141.74      118.12      2.68 o 
   1   1   6     2867.60     2906.58     18.70 o 
   2   1   6      949.86     1028.33      9.52 o 
   3   1   6      243.62      253.53      4.49 o 
   4   1   6       87.73       91.59      3.83 o 
   5   1   6       81.42       93.44      5.71 o 
   6   1   6       52.97       54.35      5.34 o 
   7   1   6       89.05      103.08      6.76 o 
   8   1   6       38.46       23.11     11.13 o 
  -9   2   6        7.03       16.50      5.89 o 
  -8   2   6      144.22      138.11      5.84 o 
  -7   2   6       21.66       21.86      3.82 o 
  -6   2   6        0.00        4.57      2.95 o 
  -5   2   6       79.22       83.88      3.27 o 
  -4   2   6     2091.27     2228.82     15.31 o 
  -3   2   6      907.89      940.57      8.34 o 
  -2   2   6      606.88      615.12      5.00 o 
  -1   2   6      198.40      183.43      3.02 o 
   0   2   6       30.11       21.70      2.67 o 
   1   2   6      604.18      558.78      5.69 o 
   2   2   6        7.01        1.53      2.58 o 
   3   2   6      873.86      860.11      9.61 o 
   4   2   6      166.87      173.48      5.36 o 
   5   2   6       72.20       76.76      6.55 o 
   6   2   6        3.51       -4.96      5.66 o 
   7   2   6        0.17        5.31      6.37 o 
   8   2   6      209.84      220.58     11.73 o 
  -9   3   6       76.75       88.75      6.47 o 
  -8   3   6       16.38       15.65      4.73 o 
  -7   3   6       46.04       49.36      5.45 o 
  -6   3   6      226.65      232.81      8.30 o 
  -5   3   6      273.05      296.57      5.52 o 
  -4   3   6       77.17       91.08      3.32 o 
  -3   3   6      585.92      620.91      9.62 o 
  -2   3   6        0.77        1.27      3.03 o 
  -1   3   6     1288.72     1291.23      9.33 o 
   0   3   6      553.71      526.08      5.47 o 
   1   3   6      124.23      106.51      3.18 o 
   2   3   6      150.11      156.62      3.73 o 
   3   3   6      898.98      953.90      9.58 o 
   4   3   6      125.22      136.72      4.38 o 
   5   3   6       12.85       11.12      4.60 o 
   6   3   6        4.10        5.84      5.46 o 
   7   3   6        0.09        4.23      6.94 o 
   8   3   6       22.97       20.52     12.19 o 
  -9   4   6       47.57       52.97      6.68 o 
  -8   4   6        0.72        2.07      5.34 o 
  -7   4   6       31.12        7.08     10.68 o 
  -6   4   6       37.48       41.72      6.40 o 
  -5   4   6        0.05       -1.77      3.96 o 
  -4   4   6      308.58      292.86      4.83 o 
  -3   4   6       94.43      103.50      2.88 o 
  -2   4   6     1613.87     1854.49     14.18 o 
  -1   4   6      144.86      139.45      3.76 o 
   0   4   6      189.54      197.35      5.07 o 
   1   4   6      194.09      173.87      4.26 o 
   2   4   6      975.89     1035.26      9.33 o 
   3   4   6     1005.23      939.36      9.72 o 
   4   4   6        1.66        8.27      3.32 o 
   5   4   6       99.60      105.22      5.24 o 
   6   4   6      252.11      263.12     11.01 o 
   7   4   6       47.92       52.01     10.21 o 
  -9   5   6        0.09        9.51      7.89 o 
  -8   5   6       55.94       52.31     13.73 o 
  -7   5   6        2.16        2.53      6.72 o 
  -6   5   6        0.37        5.74      8.27 o 
  -5   5   6       88.07       85.25      3.58 o 
  -4   5   6      179.27      187.22      4.44 o 
  -3   5   6      333.11      414.05      5.49 o 
  -2   5   6      321.88      354.40      5.87 o 
  -1   5   6      792.42      775.47      8.18 o 
   0   5   6       12.22       14.23      4.81 o 
   1   5   6     1120.21     1157.57     10.66 o 
   2   5   6        3.36        3.23      3.27 o 
   3   5   6        2.57        7.76      3.65 o 
   4   5   6      211.47      197.99      5.15 o 
   5   5   6        0.21        1.42      3.61 o 
   6   5   6        0.27        8.44      5.12 o 
   7   5   6        7.93       11.40      9.56 o 
  -8   6   6        0.93       11.09      8.62 o 
  -7   6   6       35.24       51.38     13.70 o 
  -6   6   6        1.32        4.75      6.09 o 
  -5   6   6        8.47       18.99      7.15 o 
  -4   6   6      111.30      109.08      4.21 o 
  -3   6   6      133.48      121.35      7.53 o 
  -2   6   6      216.52      186.58      8.30 o 
  -1   6   6       81.94       81.83      3.56 o 
   0   6   6        1.39        1.76      4.10 o 
   1   6   6        2.55        2.37      4.26 o 
   2   6   6        0.33        2.21      4.03 o 
   3   6   6       16.15       18.28      4.18 o 
   4   6   6        3.46        0.00      4.52 o 
   5   6   6      368.98      371.59      7.28 o 
   6   6   6       41.83       43.00      6.85 o 
   7   6   6        2.32        3.78     20.83 o 
  -8   7   6        0.55       -0.82      8.85 o 
  -7   7   6        5.01        1.45      8.66 o 
  -6   7   6        6.27        5.90      6.63 o 
  -5   7   6       90.29       88.07      5.09 o 
  -4   7   6        0.07        4.53      2.66 o 
  -3   7   6      123.89      110.75      5.89 o 
  -2   7   6       60.13       50.32      5.04 o 
  -1   7   6      844.63      911.87     10.63 o 
   0   7   6      178.20      182.26      5.06 o 
   1   7   6       58.58       80.95      6.27 o 
   2   7   6        2.90        8.01      4.36 o 
   3   7   6        3.24        5.58      4.39 o 
   4   7   6       97.37       89.16      4.97 o 
   5   7   6      328.59      307.42      7.75 o 
   6   7   6       32.03       29.27      5.60 o 
   7   7   6        0.00       41.22     23.50 o 
  -8   8   6       80.43       82.20     13.37 o 
  -7   8   6        4.41       11.07      9.01 o 
  -6   8   6        0.66        8.01      6.01 o 
  -5   8   6       29.36       23.33      3.53 o 
  -4   8   6       34.55       26.95      7.51 o 
  -3   8   6       28.66       30.53      5.96 o 
  -2   8   6       24.09       43.95      7.28 o 
  -1   8   6      400.31      370.29      8.93 o 
   0   8   6        2.30       -4.47      4.56 o 
   1   8   6       22.60       38.33      5.16 o 
   2   8   6        0.46       15.19      4.61 o 
   3   8   6      106.83      105.67      5.25 o 
   4   8   6      296.54      271.07      8.35 o 
   5   8   6       53.65       63.75      6.33 o 
   6   8   6       52.88       46.10      8.90 o 
  -7   9   6       15.55       10.65      7.50 o 
  -6   9   6        3.09        9.36      8.49 o 
  -5   9   6        2.11        7.38      4.78 o 
  -4   9   6      272.51      234.10      8.97 o 
  -3   9   6        0.02        0.79      7.89 o 
  -2   9   6       19.03        8.51      7.37 o 
  -1   9   6       65.57       71.50      5.72 o 
   0   9   6      100.46       95.20      5.77 o 
   1   9   6      208.84      232.77      7.05 o 
   2   9   6        6.42       10.61      4.61 o 
   3   9   6      360.20      327.91      7.98 o 
   4   9   6       71.38       66.29      6.29 o 
   5   9   6       50.34       37.55      6.75 o 
   6   9   6       14.21       17.78     14.02 o 
  -7  10   6        6.53       10.87      8.22 o 
  -6  10   6        0.20      -12.77      8.51 o 
  -5  10   6        0.64       -2.80      5.58 o 
  -4  10   6       23.15       21.71      8.07 o 
  -3  10   6      404.86      366.57     10.71 o 
  -2  10   6      172.46      163.65      7.87 o 
  -1  10   6        8.13        4.03      7.17 o 
   0  10   6       15.37       16.68      6.17 o 
   1  10   6        2.41        2.90      6.86 o 
   2  10   6      547.33      519.89      9.90 o 
   3  10   6       14.68       22.02      6.51 o 
   4  10   6      193.30      196.26      8.10 o 
   5  10   6        6.99       14.76     11.56 o 
   6  10   6        4.08       -6.92     19.12 o 
  -6  11   6        0.24       -2.22      9.68 o 
  -5  11   6       18.13       23.28      4.52 o 
  -4  11   6        1.37       11.16      8.74 o 
  -3  11   6       39.04       45.66      9.25 o 
  -2  11   6      183.75      178.81      9.41 o 
  -1  11   6       15.85       21.04      7.76 o 
   0  11   6       11.65       13.68      5.60 o 
   1  11   6       51.41       31.88      6.86 o 
   2  11   6      130.94      133.43      8.05 o 
   3  11   6      358.11      365.35     13.74 o 
   4  11   6        5.91       -5.71     12.53 o 
   5  11   6        0.08        5.80      8.57 o 
  -6  12   6        1.83        7.62      9.88 o 
  -5  12   6       13.70        7.79      7.07 o 
  -4  12   6      231.77      241.54      9.59 o 
  -3  12   6       52.74       50.54      8.97 o 
  -2  12   6        0.06       -4.05      7.28 o 
  -1  12   6      114.62      124.43      9.40 o 
   0  12   6       76.17       65.47      7.81 o 
   1  12   6        9.86        9.06      7.29 o 
   2  12   6       94.60       80.04      7.44 o 
   3  12   6        5.41        6.32     10.03 o 
   4  12   6        6.72      -12.13      9.01 o 
  -5  13   6       12.27       14.02     26.84 o 
  -4  13   6       21.97       26.53      9.08 o 
  -3  13   6       34.15       35.98     11.00 o 
  -2  13   6        7.82       18.13     10.66 o 
  -1  13   6        6.40       -1.62      9.72 o 
   0  13   6      215.91      233.72     10.46 o 
   1  13   6      246.19      224.27     10.76 o 
   2  13   6        1.51      -10.79      7.19 o 
   3  13   6        1.46       21.51      9.76 o 
  -4  14   6        0.04      -13.04     12.78 o 
  -3  14   6       12.82       19.44     14.40 o 
  -2  14   6       21.61        4.77     19.66 o 
  -1  14   6       30.72       12.46     16.64 o 
   0  14   6        0.74        0.98      4.65 o 
   1  14   6       49.02       48.18     14.88 o 
   2  14   6       32.13       25.60     14.06 o 
  -2  15   6        3.61        0.54     19.37 o 
  -1  15   6       21.42       72.51     31.53 o 
   0  15   6        4.42      -13.62     21.22 o 
  -9   1   7       11.99       17.08      5.65 o 
  -8   1   7       52.81       49.25      3.86 o 
  -7   1   7      203.32      205.26      5.55 o 
  -6   1   7       41.84       45.39      3.30 o 
  -5   1   7        0.00        4.19      2.40 o 
  -4   1   7       16.95       12.95      1.81 o 
  -3   1   7      152.53      126.08      3.35 o 
  -2   1   7      949.11      916.77      6.52 o 
  -1   1   7     2877.87     2993.48     16.78 o 
   0   1   7     4137.26     4395.63     24.45 o 
   1   1   7     2415.83     2596.61     16.63 o 
   2   1   7      692.39      699.62      7.03 o 
   3   1   7       48.70       55.08      3.32 o 
   4   1   7       49.38       48.70      3.11 o 
   5   1   7       33.16       32.40      4.51 o 
   6   1   7        7.49        8.80      5.37 o 
   7   1   7      207.31      213.22      9.29 o 
  -9   2   7        1.48        5.51      5.96 o 
  -8   2   7       66.12       75.13      5.08 o 
  -7   2   7       49.90       52.16      3.60 o 
  -6   2   7       30.41       35.78      2.97 o 
  -5   2   7      214.11      222.78      4.53 o 
  -4   2   7     1202.80     1317.34     10.23 o 
  -3   2   7        4.16        8.68      1.89 o 
  -2   2   7       66.68       64.38      1.83 o 
  -1   2   7       60.45       49.04      2.17 o 
   0   2   7      724.17      805.87      6.78 o 
   1   2   7      939.20     1134.10      9.10 o 
   2   2   7        3.69        4.63      3.29 o 
   3   2   7      296.98      316.54      6.28 o 
   4   2   7       85.84       82.02      3.61 o 
   5   2   7        1.96        3.91      4.65 o 
   6   2   7        3.15        2.15      6.01 o 
   7   2   7      175.41      167.00      9.29 o 
  -9   3   7       47.66       54.34      6.13 o 
  -8   3   7        0.01        0.48      4.72 o 
  -7   3   7       37.61       42.42      7.69 o 
  -6   3   7       13.04        5.85      8.12 o 
  -5   3   7      148.18      136.66      3.96 o 
  -4   3   7      287.19      275.55      4.35 o 
  -3   3   7      658.39      716.08      7.25 o 
  -2   3   7      273.95      297.01      3.84 o 
  -1   3   7      198.18      169.56      3.53 o 
   0   3   7       28.39       20.98      2.44 o 
   1   3   7       28.68       44.92      2.77 o 
   2   3   7     1513.68     1577.25     11.83 o 
   3   3   7      264.01      317.79      5.95 o 
   4   3   7      162.70      171.69      6.37 o 
   5   3   7      127.82      120.52      6.51 o 
   6   3   7        1.27       12.02      5.85 o 
   7   3   7       29.60       10.92      7.39 o 
  -9   4   7       18.14       18.46      6.83 o 
  -8   4   7        8.73       15.98      5.60 o 
  -7   4   7        0.04       -2.86      7.26 o 
  -6   4   7       70.68       69.16      5.49 o 
  -5   4   7        9.89        4.38      4.83 o 
  -4   4   7       13.91       18.24      2.70 o 
  -3   4   7      569.20      618.58      6.76 o 
  -2   4   7     1467.72     1718.69     11.36 o 
  -1   4   7       94.05       94.45      3.50 o 
   0   4   7       44.92       30.64      3.40 o 
   1   4   7       94.06      103.43      4.81 o 
   2   4   7      182.47      196.98      4.85 o 
   3   4   7        7.26        3.24      3.54 o 
   4   4   7       16.20       32.64      4.57 o 
   5   4   7       68.67       70.22      4.64 o 
   6   4   7        4.51       13.63      8.16 o 
   7   4   7        2.77        8.28      8.09 o 
  -9   5   7       20.01       22.19      7.51 o 
  -8   5   7       31.74       24.34      7.27 o 
  -7   5   7       12.32       23.27      7.31 o 
  -6   5   7        0.09        7.18      4.94 o 
  -5   5   7      126.49      140.10      4.27 o 
  -4   5   7      185.94      153.04      4.43 o 
  -3   5   7       35.77       28.43      3.05 o 
  -2   5   7      178.03      148.21      3.63 o 
  -1   5   7       17.11       17.37      4.12 o 
   0   5   7      161.23      153.65      4.57 o 
   1   5   7        6.12       -4.14      2.76 o 
   2   5   7        5.09        9.17      3.27 o 
   3   5   7       46.88       47.93      4.45 o 
   4   5   7      140.64      129.97      4.97 o 
   5   5   7        8.82       18.24      3.99 o 
   6   5   7       29.25       30.16      7.85 o 
   7   5   7       19.71       13.90     11.20 o 
  -8   6   7        3.62       -8.37      9.33 o 
  -7   6   7       42.27       54.11      7.26 o 
  -6   6   7        0.05        0.62      8.11 o 
  -5   6   7       92.42       84.83      4.57 o 
  -4   6   7      299.71      318.84      6.68 o 
  -3   6   7        4.99        7.90      3.22 o 
  -2   6   7      143.62      130.73      5.89 o 
  -1   6   7      189.38      197.47      5.05 o 
   0   6   7      643.70      706.27      8.66 o 
   1   6   7       82.39       57.92      4.82 o 
   2   6   7       16.26       19.14      4.10 o 
   3   6   7      172.05      176.95      5.54 o 
   4   6   7      513.34      542.18      8.02 o 
   5   6   7       77.33       96.09      5.41 o 
   6   6   7       23.39       27.02      6.42 o 
   7   6   7        3.44       31.91     14.78 o 
  -8   7   7        3.81        3.12      9.40 o 
  -7   7   7       11.51       10.64      9.02 o 
  -6   7   7      366.20      367.74      8.77 o 
  -5   7   7      126.46      128.23      4.92 o 
  -4   7   7       11.58       10.77      3.44 o 
  -3   7   7       25.21       18.62      4.07 o 
  -2   7   7      136.12      111.89      4.78 o 
  -1   7   7       20.41       30.44      4.26 o 
   0   7   7        6.94        9.79      4.09 o 
   1   7   7       74.64       73.03      4.59 o 
   2   7   7       25.34       42.68      5.06 o 
   3   7   7       67.34       66.63      5.02 o 
   4   7   7        1.33        0.35      4.40 o 
   5   7   7        3.25       16.79      5.44 o 
   6   7   7       37.41       42.18      6.71 o 
  -8   8   7        3.42       15.96      8.92 o 
  -7   8   7       32.11       35.62      7.45 o 
  -6   8   7       16.80        8.43      6.97 o 
  -5   8   7       43.72       44.73      6.92 o 
  -4   8   7        1.44        3.98      3.60 o 
  -3   8   7      324.66      318.85      7.57 o 
  -2   8   7      659.61      683.01      9.69 o 
  -1   8   7       33.99       35.03      4.64 o 
   0   8   7       78.41       92.71      5.80 o 
   1   8   7        0.58        0.71      4.28 o 
   2   8   7      410.90      420.61      8.41 o 
   3   8   7      348.85      340.18      7.26 o 
   4   8   7       55.21       44.79      5.29 o 
   5   8   7       12.10       10.25      5.79 o 
   6   8   7       24.67        8.01     10.55 o 
  -7   9   7       64.70       73.82      8.25 o 
  -6   9   7        0.29       -2.54      6.64 o 
  -5   9   7        0.08       17.90      6.36 o 
  -4   9   7      507.92      468.83     12.37 o 
  -3   9   7      329.25      329.14      8.35 o 
  -2   9   7        0.10       -7.02      5.31 o 
  -1   9   7        0.02       17.97      4.93 o 
   0   9   7       27.89       23.92      4.85 o 
   1   9   7       49.77       36.78     12.02 o 
   2   9   7        0.79       -5.21      5.49 o 
   3   9   7      168.09      145.24      6.06 o 
   4   9   7       13.11       17.37      6.29 o 
   5   9   7        1.43        3.52      6.93 o 
   6   9   7        2.43       13.12     18.53 o 
  -7  10   7        0.18       -0.18      9.47 o 
  -6  10   7       38.11       44.04     17.15 o 
  -5  10   7      211.64      198.60      5.29 o 
  -4  10   7      322.36      337.39      8.89 o 
  -3  10   7       25.05       20.56      6.82 o 
  -2  10   7       12.97        7.27      6.91 o 
  -1  10   7       53.04       53.38      6.50 o 
   0  10   7        0.83       -0.21      5.88 o 
   1  10   7       59.69       58.54      6.42 o 
   2  10   7      176.24      158.33      6.59 o 
   3  10   7      102.71      113.13      7.84 o 
   4  10   7       20.82       18.18      6.95 o 
   5  10   7      103.07       97.91     12.05 o 
  -6  11   7        3.83       10.63     10.27 o 
  -5  11   7      253.76      260.59      6.52 o 
  -4  11   7        5.19       14.53      8.25 o 
  -3  11   7       12.52       23.84      8.52 o 
  -2  11   7      149.17      127.87      9.20 o 
  -1  11   7       30.88       17.43      9.62 o 
   0  11   7       17.53       20.29      5.71 o 
   1  11   7      348.49      324.04      8.42 o 
   2  11   7      266.73      251.96      9.22 o 
   3  11   7       17.27        8.11      6.47 o 
   4  11   7        0.62        1.68      9.18 o 
   5  11   7        0.09        6.55     16.82 o 
  -6  12   7       52.03       43.89     16.31 o 
  -5  12   7       18.20        3.79      6.89 o 
  -4  12   7        0.01        9.91      9.60 o 
  -3  12   7      141.61      128.06     10.81 o 
  -2  12   7       82.87       86.58      9.45 o 
  -1  12   7        2.36       -0.51      7.93 o 
   0  12   7       62.93       54.06     12.27 o 
   1  12   7       73.26       70.01      7.21 o 
   2  12   7       17.20       20.99      7.88 o 
   3  12   7       16.90        2.23     10.19 o 
   4  12   7        0.08       11.50     11.52 o 
  -5  13   7        0.52       -1.95     13.74 o 
  -4  13   7       62.53       40.13     12.90 o 
  -3  13   7       77.41       68.72     10.24 o 
  -2  13   7        0.03       -4.76      9.75 o 
  -1  13   7      148.98      161.78     10.14 o 
   0  13   7       27.62       45.94     10.88 o 
   1  13   7       71.77       70.46     11.29 o 
   2  13   7        7.65        1.15      9.83 o 
   3  13   7        0.61      -14.87      9.91 o 
  -3  14   7       10.71       19.76     34.21 o 
  -2  14   7       17.89       13.83     20.53 o 
  -1  14   7       43.00       45.95     14.35 o 
   0  14   7       18.91       33.14     14.51 o 
   1  14   7       20.67       25.01     25.44 o 
   2  14   7       19.87       14.03     14.01 o 
  -9   0   8        5.19        8.80      6.49 o 
  -8   0   8       26.42       38.59      6.32 o 
  -7   0   8      267.43      272.95      8.20 o 
  -6   0   8     1929.12     1900.26     28.69 o 
  -5   0   8      202.83      223.78      5.83 o 
  -4   0   8        8.82       12.58      5.31 o 
  -3   0   8      435.97      427.25      7.88 o 
  -2   0   8       72.19       86.84      3.87 o 
  -1   0   8     2155.09     2436.87     23.14 o 
   0   0   8      164.75      159.68      7.18 o 
   1   0   8     5329.59     5816.33     47.85 o 
   2   0   8     1038.00     1134.76     13.51 o 
   3   0   8        1.61       -0.36      3.88 o 
   4   0   8       35.78       34.60      4.72 o 
   5   0   8      509.57      488.96     12.57 o 
   6   0   8     2789.70     2952.46     51.61 o 
   7   0   8       54.74       62.37     11.55 o 
  -9   1   8       12.63       15.04      6.50 o 
  -8   1   8        0.17        0.19      3.33 o 
  -7   1   8       10.19        7.54      2.97 o 
  -6   1   8        2.21        8.29      3.45 o 
  -5   1   8       42.19       44.58      3.85 o 
  -4   1   8       29.40       27.48      2.52 o 
  -3   1   8      264.30      247.40      4.65 o 
  -2   1   8      366.70      400.06      4.09 o 
  -1   1   8     2159.43     2272.06     13.67 o 
   0   1   8       18.03       29.66      3.01 o 
   1   1   8      538.01      515.89      6.47 o 
   2   1   8      275.42      292.91      4.89 o 
   3   1   8       12.11       11.26      3.25 o 
   4   1   8      108.53      121.46      4.51 o 
   5   1   8      191.58      194.32      7.98 o 
   6   1   8      532.48      558.52     11.22 o 
   7   1   8       30.59       34.01      9.03 o 
  -9   2   8       19.91       13.16      6.14 o 
  -8   2   8      202.96      196.65      6.08 o 
  -7   2   8      171.80      142.31      4.70 o 
  -6   2   8       22.53       23.12      2.88 o 
  -5   2   8      236.29      261.80      4.34 o 
  -4   2   8     1197.84     1195.99     12.00 o 
  -3   2   8        5.66        4.68      3.27 o 
  -2   2   8        0.46        0.06      2.01 o 
  -1   2   8      523.23      508.66      5.42 o 
   0   2   8       65.74       67.77      2.91 o 
   1   2   8      133.10      126.17      3.77 o 
   2   2   8       18.79       24.12      3.85 o 
   3   2   8      339.18      365.96      6.32 o 
   4   2   8     1666.57     1767.99     14.41 o 
   5   2   8       10.41       13.61      5.55 o 
   6   2   8       20.75       15.31      5.48 o 
   7   2   8       50.32       61.92      8.08 o 
  -9   3   8       24.68       20.81      8.18 o 
  -8   3   8       13.98       15.43      4.70 o 
  -7   3   8       10.53       12.44      4.99 o 
  -6   3   8       18.18       28.70      6.96 o 
  -5   3   8       30.15       31.40      2.93 o 
  -4   3   8       32.61       24.91      3.56 o 
  -3   3   8     1550.65     1652.61     11.76 o 
  -2   3   8      516.12      535.18      5.10 o 
  -1   3   8       91.60       80.88      2.78 o 
   0   3   8       39.70       39.39      3.18 o 
   1   3   8      460.97      516.45      6.38 o 
   2   3   8       81.19       86.66      3.97 o 
   3   3   8       23.02        7.67      3.56 o 
   4   3   8       69.64       72.43      4.69 o 
   5   3   8      419.28      413.83      9.75 o 
   6   3   8        1.78        7.28      7.18 o 
   7   3   8       26.17       24.30      8.41 o 
  -9   4   8       42.44       55.47      7.39 o 
  -8   4   8        6.65        3.37      5.82 o 
  -7   4   8        3.79       -0.26     10.86 o 
  -6   4   8       95.49       83.66      4.26 o 
  -5   4   8      159.80      150.48      4.10 o 
  -4   4   8       22.06       30.82      3.26 o 
  -3   4   8      156.91      150.25      3.50 o 
  -2   4   8      704.96      788.44      7.13 o 
  -1   4   8       45.82       49.51      3.45 o 
   0   4   8        2.16        1.11      2.89 o 
   1   4   8      179.55      176.63      4.58 o 
   2   4   8       78.43       82.06      4.15 o 
   3   4   8       10.34        5.32      4.65 o 
   4   4   8        0.19        4.17      6.90 o 
   5   4   8       50.08       46.98      6.32 o 
   6   4   8        1.79        2.06      6.96 o 
   7   4   8        4.28       16.76     10.50 o 
  -9   5   8       21.54       30.14      8.64 o 
  -8   5   8       34.66       47.48      8.57 o 
  -7   5   8       91.04       85.61     18.32 o 
  -6   5   8       45.03       36.13      3.78 o 
  -5   5   8      295.80      309.82     10.54 o 
  -4   5   8      274.29      292.95      6.26 o 
  -3   5   8       34.31       41.21      3.12 o 
  -2   5   8        0.13        0.52      2.86 o 
  -1   5   8       42.76       43.37      3.72 o 
   0   5   8      137.79      149.39      4.73 o 
   1   5   8        1.41        8.66      3.53 o 
   2   5   8      188.03      191.48      5.34 o 
   3   5   8      578.49      568.33      8.71 o 
   4   5   8        1.63        9.16      4.06 o 
   5   5   8       47.10       53.45      5.03 o 
   6   5   8        6.59       12.12      7.44 o 
   7   5   8        5.13       14.43     10.46 o 
  -8   6   8        0.66        9.44      9.47 o 
  -7   6   8       50.10       60.93      9.15 o 
  -6   6   8      115.41      117.76      4.78 o 
  -5   6   8        4.10        0.85      3.73 o 
  -4   6   8      138.70      145.56      5.27 o 
  -3   6   8      126.59      134.80      5.46 o 
  -2   6   8        0.10        5.41      2.93 o 
  -1   6   8        0.71        3.81      3.61 o 
   0   6   8      175.55      179.43      5.54 o 
   1   6   8       48.82       44.40      4.50 o 
   2   6   8       11.56        3.67      4.27 o 
   3   6   8      120.83      123.07      6.92 o 
   4   6   8        0.20       -6.63      4.42 o 
   5   6   8        0.04        5.80      4.69 o 
   6   6   8        9.99        2.69      7.77 o 
  -8   7   8        8.51       18.49      7.99 o 
  -7   7   8       28.78       31.43      7.00 o 
  -6   7   8      185.73      188.05      6.94 o 
  -5   7   8      106.73       94.84      5.43 o 
  -4   7   8       10.85        8.37      3.46 o 
  -3   7   8       59.03       70.10      6.05 o 
  -2   7   8       55.78       58.86      4.65 o 
  -1   7   8       60.69       68.99      4.32 o 
   0   7   8       61.62       61.35      4.66 o 
   1   7   8       50.11       66.85      5.51 o 
   2   7   8        2.35        3.01      4.82 o 
   3   7   8       13.78        3.87      4.97 o 
   4   7   8       18.50       23.65      6.30 o 
   5   7   8       12.37        3.54      7.90 o 
   6   7   8        0.37       -2.54     12.34 o 
  -8   8   8       38.48       42.16     11.95 o 
  -7   8   8       14.52       14.02      8.50 o 
  -6   8   8       37.29       41.04      6.84 o 
  -5   8   8       69.14       65.62      5.00 o 
  -4   8   8       90.63      103.74      4.87 o 
  -3   8   8        6.97        7.24      4.67 o 
  -2   8   8       85.53       82.50      4.93 o 
  -1   8   8        2.71        7.86      4.51 o 
   0   8   8        0.59        4.11      4.36 o 
   1   8   8      139.49      150.07      6.46 o 
   2   8   8        0.65       -3.09      7.42 o 
   3   8   8       56.40       50.60      5.15 o 
   4   8   8       62.00       67.08      5.77 o 
   5   8   8        1.01        6.29      7.58 o 
   6   8   8       26.38        9.37     13.03 o 
  -7   9   8       84.89       90.31      8.80 o 
  -6   9   8        4.73        7.72      9.98 o 
  -5   9   8       44.37       42.52      6.12 o 
  -4   9   8      197.87      174.09      6.17 o 
  -3   9   8        8.03       -5.09      5.14 o 
  -2   9   8        0.23        6.77      5.55 o 
  -1   9   8       38.07       22.08      5.74 o 
   0   9   8        3.96        9.11      7.59 o 
   1   9   8        9.46        6.78      5.60 o 
   2   9   8       38.14       50.82      5.95 o 
   3   9   8       38.16       24.79      6.54 o 
   4   9   8      161.85      188.19      8.10 o 
   5   9   8        3.40        1.67      8.24 o 
  -7  10   8        0.54       13.54     11.24 o 
  -6  10   8       67.43       73.00     12.07 o 
  -5  10   8        1.22       13.42      8.47 o 
  -4  10   8       12.59        0.94      5.97 o 
  -3  10   8       39.56       25.80      5.66 o 
  -2  10   8        0.50        5.42      8.88 o 
  -1  10   8      247.92      202.55      7.54 o 
   0  10   8       16.84       17.99      5.40 o 
   1  10   8      147.61      152.52      8.13 o 
   2  10   8       16.75       15.37      6.46 o 
   3  10   8      415.54      447.21      9.30 o 
   4  10   8        7.57        9.28      7.64 o 
   5  10   8       12.81       14.67     12.35 o 
  -6  11   8        1.80       -2.68     11.96 o 
  -5  11   8        0.46        1.77      4.56 o 
  -4  11   8        1.17        2.68      7.52 o 
  -3  11   8       39.37       23.75      6.81 o 
  -2  11   8      153.51      122.86      8.47 o 
  -1  11   8       16.01       18.83      7.12 o 
   0  11   8        0.03        5.82      7.14 o 
   1  11   8      181.53      166.34      8.70 o 
   2  11   8       13.20       15.53      6.31 o 
   3  11   8        1.67        1.51      6.11 o 
   4  11   8        0.07       -0.32     10.97 o 
  -5  12   8       20.41       23.22     13.51 o 
  -4  12   8       27.94       23.67      8.03 o 
  -3  12   8        0.27        9.16      8.06 o 
  -2  12   8        0.04        4.96      8.47 o 
  -1  12   8       35.17       28.76      7.93 o 
   0  12   8      314.53      295.58     10.25 o 
   1  12   8      333.16      335.68     10.36 o 
   2  12   8       72.97       36.05     10.33 o 
   3  12   8       49.34       78.77     11.93 o 
  -4  13   8        4.04       26.50     12.42 o 
  -3  13   8        3.22       17.32     11.07 o 
  -2  13   8        1.92       17.66     10.57 o 
  -1  13   8      186.84      183.50     11.54 o 
   0  13   8      343.08      337.42     11.72 o 
   1  13   8      114.38       96.79     10.69 o 
   2  13   8        2.14       15.37     12.65 o 
  -3  14   8        1.90       15.29     21.97 o 
  -2  14   8       63.60       78.26     16.24 o 
  -1  14   8        0.20       16.55     14.16 o 
   0  14   8      102.70       88.33     16.34 o 
   1  14   8        6.23       10.12     24.16 o 
  -9   1   9        7.46       -0.69      6.23 o 
  -8   1   9        1.00        2.88      3.34 o 
  -7   1   9        1.77       -0.64      2.55 o 
  -6   1   9        2.81        8.32      3.52 o 
  -5   1   9        0.95        1.60      3.50 o 
  -4   1   9       27.26       33.61      4.30 o 
  -3   1   9       34.75       31.31      2.69 o 
  -2   1   9      632.58      654.17      5.58 o 
  -1   1   9     1154.46     1256.56     10.27 o 
   0   1   9     1104.15     1289.44     10.11 o 
   1   1   9      115.45      104.09      3.60 o 
   2   1   9        7.27       17.23      3.35 o 
   3   1   9       72.90       72.10      4.09 o 
   4   1   9      145.36      142.20      5.18 o 
   5   1   9       56.05       48.46      6.16 o 
   6   1   9       41.06       46.86      7.24 o 
   7   1   9      267.81      249.03     11.23 o 
  -9   2   9       16.72       17.34     20.85 o 
  -8   2   9       59.60       68.87      6.66 o 
  -7   2   9        0.88       -0.10      4.21 o 
  -6   2   9        2.03        2.63      3.30 o 
  -5   2   9        5.39        9.54      4.06 o 
  -4   2   9       79.88       84.85      4.80 o 
  -3   2   9      147.92      139.20      3.86 o 
  -2   2   9       25.06       21.04      2.06 o 
  -1   2   9     3293.73     3649.66     20.45 o 
   0   2   9     1535.82     1573.58     11.51 o 
   1   2   9        2.63        0.87      4.44 o 
   2   2   9       39.99       45.80      3.73 o 
   3   2   9      322.21      310.30      5.75 o 
   4   2   9     1770.65     1745.72     13.98 o 
   5   2   9       90.15       82.87      5.00 o 
   6   2   9       95.92      106.13      7.90 o 
   7   2   9       70.85       75.52     11.05 o 
  -9   3   9       16.18       24.84     14.63 o 
  -8   3   9       11.21        9.32      5.78 o 
  -7   3   9        4.98        4.79      3.63 o 
  -6   3   9        4.34        3.48      3.91 o 
  -5   3   9        2.05       -0.99      2.92 o 
  -4   3   9      211.34      209.89      9.58 o 
  -3   3   9      962.82     1026.73      8.09 o 
  -2   3   9      245.86      263.02      4.34 o 
  -1   3   9       95.61       91.62      3.26 o 
   0   3   9       67.96       70.81      3.31 o 
   1   3   9      172.39      193.59      4.58 o 
   2   3   9        4.28        1.18      4.07 o 
   3   3   9      633.47      612.57     10.69 o 
   4   3   9      168.98      154.47      5.62 o 
   5   3   9      469.30      488.66      9.20 o 
   6   3   9       13.50        7.21      8.11 o 
   7   3   9        0.33       -1.13     15.93 o 
  -9   4   9        6.27        3.98     10.39 o 
  -8   4   9       38.03       52.87      8.17 o 
  -7   4   9        2.06        7.12      4.53 o 
  -6   4   9       11.56       11.67      4.94 o 
  -5   4   9        1.95        1.03      2.97 o 
  -4   4   9        0.44       -2.15      3.98 o 
  -3   4   9      283.94      307.53      4.81 o 
  -2   4   9     1369.39     1388.37     10.42 o 
  -1   4   9        5.74        3.98      3.18 o 
   0   4   9        7.66        8.26      3.41 o 
   1   4   9      654.41      656.18      7.72 o 
   2   4   9     3085.75     3235.05     21.73 o 
   3   4   9        9.94       11.20      4.92 o 
   4   4   9        1.64        0.48      5.54 o 
   5   4   9       11.05       14.04      4.32 o 
   6   4   9        0.01        3.45      8.31 o 
  -8   5   9      105.34       94.45      7.24 o 
  -7   5   9       44.44       50.12      6.40 o 
  -6   5   9        5.37        3.53      7.13 o 
  -5   5   9      172.82      173.91      5.21 o 
  -4   5   9      128.31      126.29      4.45 o 
  -3   5   9        5.22        8.79      4.13 o 
  -2   5   9        1.33        2.18      2.69 o 
  -1   5   9       11.68       11.21      3.52 o 
   0   5   9       17.51       20.67      3.58 o 
   1   5   9       75.66       72.68      4.47 o 
   2   5   9        0.06        3.36      4.13 o 
   3   5   9      640.66      617.82      9.45 o 
   4   5   9      144.15      152.43      5.87 o 
   5   5   9       41.22       36.56      7.92 o 
   6   5   9       16.91       19.23      8.40 o 
  -8   6   9       21.39       32.27      8.42 o 
  -7   6   9        5.06        8.31      5.56 o 
  -6   6   9       37.34       35.28      4.30 o 
  -5   6   9        4.04        1.58      4.07 o 
  -4   6   9       91.43       92.31      4.87 o 
  -3   6   9       28.08       34.55      4.44 o 
  -2   6   9       11.79       14.76      3.82 o 
  -1   6   9      521.65      551.67      8.04 o 
   0   6   9     1853.08     1888.47     15.93 o 
   1   6   9       39.97       40.38      4.22 o 
   2   6   9       57.85       69.78      5.14 o 
   3   6   9       42.45       30.30      5.14 o 
   4   6   9        0.74       -3.17      5.73 o 
   5   6   9        6.31        5.88      5.32 o 
   6   6   9       12.43       22.81     10.46 o 
  -8   7   9        0.00      -13.44     10.39 o 
  -7   7   9        7.47        3.08      6.55 o 
  -6   7   9       62.02       43.97      7.44 o 
  -5   7   9        3.21        5.26      3.64 o 
  -4   7   9        4.93        5.18      4.86 o 
  -3   7   9       12.47        9.89      4.86 o 
  -2   7   9      159.95      169.09      5.21 o 
  -1   7   9        8.59        8.83      4.05 o 
   0   7   9       97.77      105.03      6.09 o 
   1   7   9       24.81       15.33      5.27 o 
   2   7   9       34.33       30.29      7.48 o 
   3   7   9        1.77       -6.50      4.87 o 
   4   7   9        0.02       -1.71      5.75 o 
   5   7   9        3.52       -5.27      6.31 o 
   6   7   9        1.66        1.75     14.93 o 
  -8   8   9       25.33       34.10     13.96 o 
  -7   8   9       42.97       34.86      7.93 o 
  -6   8   9        5.66       12.73      5.63 o 
  -5   8   9       32.24       29.17      5.02 o 
  -4   8   9       10.92        5.55      4.18 o 
  -3   8   9      349.43      301.84      6.75 o 
  -2   8   9       44.33       61.15      6.78 o 
  -1   8   9       37.40       36.06      5.17 o 
   0   8   9        9.61       10.18      5.47 o 
   1   8   9      870.92      899.09     11.68 o 
   2   8   9      241.22      242.73      7.59 o 
   3   8   9       54.05       64.10      6.34 o 
   4   8   9       34.01       31.01      7.80 o 
   5   8   9      106.78      105.08      9.60 o 
  -7   9   9        3.41        6.34      8.97 o 
  -6   9   9        0.81       -8.86      5.90 o 
  -5   9   9       25.01       16.55      7.30 o 
  -4   9   9       36.69       19.70      4.90 o 
  -3   9   9       12.19        5.68      5.43 o 
  -2   9   9       60.13       45.61      5.52 o 
  -1   9   9       15.67       16.62      5.23 o 
   0   9   9        0.45       -8.79      6.15 o 
   1   9   9        0.44       -8.29      5.53 o 
   2   9   9       98.72      104.23      6.73 o 
   3   9   9       70.26       82.58      6.69 o 
   4   9   9       40.88       52.97      6.71 o 
   5   9   9        2.61       16.30     12.69 o 
  -7  10   9       10.10        7.20     13.77 o 
  -6  10   9        5.44       11.48     11.28 o 
  -5  10   9       16.35       13.31     10.33 o 
  -4  10   9       20.26       19.27      6.63 o 
  -3  10   9        4.75        9.46      8.12 o 
  -2  10   9      107.12      113.95      7.40 o 
  -1  10   9      800.58      765.76     12.08 o 
   0  10   9      271.74      283.35      8.47 o 
   1  10   9      132.25      124.23      6.85 o 
   2  10   9       10.40       -0.77      6.18 o 
   3  10   9      313.71      330.07      9.22 o 
   4  10   9       66.04       72.93     11.49 o 
  -6  11   9        1.89        6.21     11.17 o 
  -5  11   9        0.84       -2.45      4.89 o 
  -4  11   9        0.22        6.52      7.66 o 
  -3  11   9       22.90       13.88      7.98 o 
  -2  11   9       38.07       19.24      6.98 o 
  -1  11   9       59.67       74.36      8.26 o 
   0  11   9       80.90       84.21      7.55 o 
   1  11   9        7.83        4.36      7.17 o 
   2  11   9      135.63      141.03      8.48 o 
   3  11   9       13.30       14.95      9.64 o 
   4  11   9       92.12       92.40      9.82 o 
  -5  12   9       10.71       15.52     12.44 o 
  -4  12   9       10.74        6.49     10.13 o 
  -3  12   9        0.63       -5.03      9.06 o 
  -2  12   9      133.33      157.93     11.33 o 
  -1  12   9       59.43       87.07     10.89 o 
   0  12   9       10.31       17.72      7.91 o 
   1  12   9      153.27      153.97      8.40 o 
   2  12   9       63.13       50.47     10.83 o 
   3  12   9       14.71        1.96     11.43 o 
  -4  13   9        3.61       -3.57      8.28 o 
  -3  13   9        2.86       22.23     10.50 o 
  -2  13   9        0.78        6.17      9.56 o 
  -1  13   9        0.01       -3.40     11.18 o 
   0  13   9        0.35        3.64      9.33 o 
   1  13   9        7.29        5.08     12.15 o 
   2  13   9       54.05       72.89     14.95 o 
  -2  14   9       13.78       15.63     15.34 o 
  -1  14   9        0.02      -21.32     14.21 o 
   0  14   9        3.02       -6.66     16.86 o 
  -9   0  10        6.00       -0.93      4.51 o 
  -8   0  10        1.85        6.35     15.77 o 
  -7   0  10       24.32       14.34      6.72 o 
  -6   0  10       64.96       72.25      9.19 o 
  -5   0  10        0.06        0.72      5.21 o 
  -4   0  10       11.15       11.30      3.97 o 
  -3   0  10     1126.52     1272.05     19.37 o 
  -2   0  10     1917.97     1943.50     16.60 o 
  -1   0  10       38.18       43.69      3.38 o 
   0   0  10      488.30      459.38      8.83 o 
   1   0  10      100.88       93.45      6.07 o 
   2   0  10       15.19       17.31      4.75 o 
   3   0  10       14.78       27.51      6.21 o 
   4   0  10      155.85      167.73     11.06 o 
   5   0  10      477.82      484.43     13.88 o 
   6   0  10      261.72      238.69     12.25 o 
  -9   1  10        2.98       16.80     17.99 o 
  -8   1  10        0.95        4.44      3.85 o 
  -7   1  10       22.51       25.89      4.14 o 
  -6   1  10        8.47        6.07      6.51 o 
  -5   1  10        9.28       14.79      2.98 o 
  -4   1  10        0.23        4.91      6.51 o 
  -3   1  10      108.46      108.71      3.84 o 
  -2   1  10      349.12      369.96      4.57 o 
  -1   1  10      355.63      337.34      5.02 o 
   0   1  10       97.32       82.24      3.42 o 
   1   1  10      417.21      424.78      6.38 o 
   2   1  10        0.15        6.89      4.03 o 
   3   1  10       73.59       84.88      4.73 o 
   4   1  10       40.71       36.92      5.32 o 
   5   1  10      323.34      321.94      7.04 o 
   6   1  10      105.12      119.40      8.18 o 
  -9   2  10       14.52       12.93     11.80 o 
  -8   2  10       84.25       86.48      5.52 o 
  -7   2  10       10.31       11.98      5.38 o 
  -6   2  10        6.74        1.24      4.35 o 
  -5   2  10       27.63       25.72      7.75 o 
  -4   2  10      527.91      480.31      9.88 o 
  -3   2  10      149.84      130.02      4.24 o 
  -2   2  10        0.63       -1.47      1.99 o 
  -1   2  10        3.10       -1.32      2.32 o 
   0   2  10      101.06      100.95      5.11 o 
   1   2  10        2.07        3.22      3.45 o 
   2   2  10       82.33       78.17      4.77 o 
   3   2  10      179.33      165.46      5.38 o 
   4   2  10      911.08      948.45     10.31 o 
   5   2  10        2.21       -1.62      3.86 o 
   6   2  10        9.91       23.63      7.65 o 
  -9   3  10       15.33        7.71     17.83 o 
  -8   3  10       14.67       15.02      5.59 o 
  -7   3  10        4.83       11.29      3.82 o 
  -6   3  10        0.77        5.28      5.98 o 
  -5   3  10        3.23       11.57      6.31 o 
  -4   3  10      255.45      252.54      7.43 o 
  -3   3  10        5.00        9.97      2.25 o 
  -2   3  10       25.49       35.22      2.84 o 
  -1   3  10       15.24       11.48      3.31 o 
   0   3  10        0.39       -0.61      3.50 o 
   1   3  10        2.87        5.12      3.76 o 
   2   3  10      629.73      609.98      8.97 o 
   3   3  10      107.38      107.90      5.86 o 
   4   3  10      355.89      369.07      8.15 o 
   5   3  10       57.21       48.20      5.08 o 
   6   3  10        0.03        1.23      8.27 o 
  -8   4  10       27.47       16.23      6.87 o 
  -7   4  10        3.60        6.04      3.93 o 
  -6   4  10        1.05        5.98      4.00 o 
  -5   4  10       10.92       13.78      3.85 o 
  -4   4  10       54.52       56.67      2.55 o 
  -3   4  10        4.81        2.97      2.52 o 
  -2   4  10       26.80       36.20      3.87 o 
  -1   4  10        1.40        6.49      3.85 o 
   0   4  10       87.22       77.79      3.69 o 
   1   4  10      333.87      353.50      6.32 o 
   2   4  10     2280.57     2304.38     17.62 o 
   3   4  10       52.00       55.18      5.83 o 
   4   4  10      222.84      226.03      7.22 o 
   5   4  10       13.68        4.31      4.52 o 
   6   4  10       74.10       95.16     10.50 o 
  -8   5  10       37.40       41.00      6.66 o 
  -7   5  10        3.96       -1.68      4.96 o 
  -6   5  10       41.32       48.35      4.21 o 
  -5   5  10      197.31      191.43      5.48 o 
  -4   5  10        0.09        0.42      2.52 o 
  -3   5  10       20.89       16.51      3.01 o 
  -2   5  10       22.46       28.78      3.62 o 
  -1   5  10      619.67      644.31      8.05 o 
   0   5  10      180.15      167.90      5.51 o 
   1   5  10      129.57      136.27      5.16 o 
   2   5  10      168.54      154.32      7.92 o 
   3   5  10      648.99      620.75      9.96 o 
   4   5  10       14.47       15.53      6.72 o 
   5   5  10        7.50       15.98      5.63 o 
   6   5  10       18.88       18.56      8.49 o 
  -8   6  10       18.68       35.47     12.01 o 
  -7   6  10        1.41       -0.85      4.09 o 
  -6   6  10        2.51       12.09      4.63 o 
  -5   6  10       78.08       61.14      4.49 o 
  -4   6  10      151.49      156.55      4.39 o 
  -3   6  10       14.11       23.21      4.44 o 
  -2   6  10       21.14       17.74      3.53 o 
  -1   6  10      624.86      594.21     10.06 o 
   0   6  10      698.30      730.51      9.76 o 
   1   6  10      150.87      141.58      6.18 o 
   2   6  10      350.37      364.61      7.84 o 
   3   6  10       37.20       31.11      6.07 o 
   4   6  10       33.21       31.22      7.00 o 
   5   6  10        5.20       -4.05      5.95 o 
   6   6  10        2.30        8.13     13.58 o 
  -8   7  10       14.31       26.64     16.17 o 
  -7   7  10       97.00       92.78      8.65 o 
  -6   7  10      128.58      113.84      9.76 o 
  -5   7  10       36.60       28.94      6.08 o 
  -4   7  10       34.02       28.48      3.52 o 
  -3   7  10      252.42      259.75      5.85 o 
  -2   7  10       26.31       31.40      9.15 o 
  -1   7  10       16.77       19.94      4.94 o 
   0   7  10       56.58       46.83      5.85 o 
   1   7  10     1674.66     1680.95     16.26 o 
   2   7  10      600.89      620.72     10.01 o 
   3   7  10        1.21        3.37      5.25 o 
   4   7  10        9.72        7.84      5.26 o 
   5   7  10        0.55       -3.96      7.12 o 
  -7   8  10        3.16      -11.39      7.59 o 
  -6   8  10       79.09       66.47     10.16 o 
  -5   8  10        5.24        7.22     11.23 o 
  -4   8  10       68.18       59.85      4.50 o 
  -3   8  10      484.00      411.39      7.31 o 
  -2   8  10       76.84       72.94      5.29 o 
  -1   8  10        1.55       -0.16      4.56 o 
   0   8  10       83.36       98.70      6.38 o 
   1   8  10     1167.75     1184.71     13.59 o 
   2   8  10       21.42       29.26      6.11 o 
   3   8  10      116.90      130.09      7.34 o 
   4   8  10       21.30       28.17      7.29 o 
   5   8  10       20.84       14.18     13.03 o 
  -7   9  10        0.04        4.93     14.01 o 
  -6   9  10        2.77       -2.32      5.94 o 
  -5   9  10       61.79       57.01      7.15 o 
  -4   9  10       92.61       72.13      5.54 o 
  -3   9  10       54.17       51.83      5.67 o 
  -2   9  10       12.23        4.29      5.06 o 
  -1   9  10      560.02      550.36      9.19 o 
   0   9  10        0.42       -5.20      5.53 o 
   1   9  10        2.37       -4.87      6.01 o 
   2   9  10      150.97      147.61      7.64 o 
   3   9  10       22.96       27.01      7.02 o 
   4   9  10      196.94      198.54     10.30 o 
  -6  10  10        0.30        7.39     10.42 o 
  -5  10  10        6.19       17.58      6.73 o 
  -4  10  10        6.85        5.08      5.93 o 
  -3  10  10       10.58        2.33      6.66 o 
  -2  10  10      109.91      115.56      8.09 o 
  -1  10  10      221.55      190.30      7.58 o 
   0  10  10        4.60        9.52      6.80 o 
   1  10  10       24.87       25.95      7.18 o 
   2  10  10        9.29        4.55      7.58 o 
   3  10  10      437.99      448.38     11.69 o 
   4  10  10        3.14        6.17      8.30 o 
  -6  11  10        0.35       -8.28     20.05 o 
  -5  11  10        2.31      -12.34      8.33 o 
  -4  11  10        4.66        8.91      7.35 o 
  -3  11  10      187.53      186.89      9.14 o 
  -2  11  10       11.03        8.54      7.02 o 
  -1  11  10       13.80       18.84      7.34 o 
   0  11  10       12.69       15.33      7.58 o 
   1  11  10        1.80        3.65      8.22 o 
   2  11  10       12.47       10.30      8.93 o 
   3  11  10       10.09       11.71      9.32 o 
  -5  12  10        6.91       23.91     12.86 o 
  -4  12  10        4.18        4.93     10.89 o 
  -3  12  10       13.67        7.06     11.34 o 
  -2  12  10        5.89        6.25      4.39 o 
  -1  12  10       89.96       98.25      9.53 o 
   0  12  10       11.55        8.44      8.18 o 
   1  12  10       68.25       80.77     10.98 o 
   2  12  10        5.69        6.95      9.35 o 
  -3  13  10        0.26        4.48     11.63 o 
  -2  13  10        5.25       24.68     12.93 o 
  -1  13  10      117.50      130.76     18.34 o 
   0  13  10        0.40       -0.60     12.85 o 
   1  13  10        2.31        0.21     12.41 o 
  -9   1  11        2.38        1.71     10.03 o 
  -8   1  11        5.88        6.50      6.93 o 
  -7   1  11        2.55        0.07      4.16 o 
  -6   1  11        9.41        9.52      4.27 o 
  -5   1  11      163.94      165.18      4.64 o 
  -4   1  11       25.34       29.86      3.44 o 
  -3   1  11       42.86       49.37      3.75 o 
  -2   1  11       30.15       24.95      2.45 o 
  -1   1  11       66.07       57.77      3.21 o 
   0   1  11      545.91      573.64      7.28 o 
   1   1  11      177.29      185.08      5.42 o 
   2   1  11        1.46        7.50      3.81 o 
   3   1  11        7.76       10.88      4.44 o 
   4   1  11        2.25        1.06      4.08 o 
   5   1  11       48.00       46.18      4.56 o 
   6   1  11        5.07       -5.04     10.24 o 
  -9   2  11       11.69        2.26     11.82 o 
  -8   2  11        0.27        0.82      6.86 o 
  -7   2  11        0.33        5.86      5.00 o 
  -6   2  11        0.95        1.10      3.92 o 
  -5   2  11        1.91        5.30      4.61 o 
  -4   2  11        3.71        4.69      5.53 o 
  -3   2  11        2.81        2.26      3.41 o 
  -2   2  11       28.70       30.33      2.60 o 
  -1   2  11       57.48       69.91      3.53 o 
   0   2  11        0.16        0.52      3.15 o 
   1   2  11        4.57        6.70      4.17 o 
   2   2  11      227.14      223.77      5.86 o 
   3   2  11       67.81       64.65      6.74 o 
   4   2  11       50.61       34.14      4.55 o 
   5   2  11        4.31        5.48      3.56 o 
   6   2  11       13.09        8.01     11.29 o 
  -8   3  11        5.38        1.57      8.55 o 
  -7   3  11       26.18       36.34      7.20 o 
  -6   3  11       66.75       69.88      6.49 o 
  -5   3  11       10.73        7.66      4.61 o 
  -4   3  11      232.00      222.22      6.14 o 
  -3   3  11      792.05      852.03      7.73 o 
  -2   3  11      265.78      253.00      4.89 o 
  -1   3  11       12.58       19.72      3.10 o 
   0   3  11        2.03        1.23      3.60 o 
   1   3  11       24.60       26.34      4.09 o 
   2   3  11       19.33       16.06      4.90 o 
   3   3  11      359.31      350.56      7.10 o 
   4   3  11      185.86      193.83      6.06 o 
   5   3  11       34.45       32.95      7.00 o 
   6   3  11        3.70        0.33     10.29 o 
  -8   4  11        4.34       21.06     11.94 o 
  -7   4  11       59.61       61.05      7.17 o 
  -6   4  11       40.66       35.91      6.96 o 
  -5   4  11       15.23       26.85      5.99 o 
  -4   4  11        7.15       10.84      4.28 o 
  -3   4  11     1453.35     1401.81     11.91 o 
  -2   4  11      218.64      252.57      5.03 o 
  -1   4  11       63.24       58.89      5.91 o 
   0   4  11      179.86      187.10      5.25 o 
   1   4  11       25.56       29.15      4.62 o 
   2   4  11      967.53      938.17     11.89 o 
   3   4  11        7.90        9.78      6.46 o 
   4   4  11       28.21       22.86      5.06 o 
   5   4  11       18.92       26.83      5.21 o 
   6   4  11        2.75       -1.81     11.55 o 
  -8   5  11       12.33       -3.59     12.59 o 
  -7   5  11        3.74        4.02      4.81 o 
  -6   5  11      222.41      224.01      6.78 o 
  -5   5  11      493.41      476.67      7.24 o 
  -4   5  11       79.95       80.71      4.30 o 
  -3   5  11       48.68       49.71      3.81 o 
  -2   5  11      187.70      181.29      5.13 o 
  -1   5  11      628.59      627.37      8.44 o 
   0   5  11      762.62      769.39     11.67 o 
   1   5  11      520.78      529.46      8.53 o 
   2   5  11      478.42      465.86      8.60 o 
   3   5  11      460.83      472.49      9.97 o 
   4   5  11       91.11       99.56      8.18 o 
   5   5  11        0.35        8.50      5.92 o 
  -8   6  11        6.37        8.09     13.73 o 
  -7   6  11        5.77        0.28     10.41 o 
  -6   6  11       12.09        5.64      8.32 o 
  -5   6  11      793.91      730.59      9.63 o 
  -4   6  11      185.82      212.27      4.88 o 
  -3   6  11        0.41        5.91      3.79 o 
  -2   6  11       61.06       70.87      4.44 o 
  -1   6  11     2662.42     2699.66     21.14 o 
   0   6  11     2274.20     2319.58     19.17 o 
   1   6  11       52.11       50.91      5.17 o 
   2   6  11       41.25       33.17      4.74 o 
   3   6  11       39.62       44.65      9.05 o 
   4   6  11       31.53       38.77      9.31 o 
   5   6  11        5.33        6.59      7.74 o 
  -7   7  11      122.39      101.46     19.58 o 
  -6   7  11        9.77        8.38      5.64 o 
  -5   7  11        1.22       -0.65      4.47 o 
  -4   7  11      146.08      131.58      4.85 o 
  -3   7  11      134.67      132.64      5.02 o 
  -2   7  11       40.89       39.51      4.61 o 
  -1   7  11      233.78      238.02      7.08 o 
   0   7  11      106.87       98.80      6.29 o 
   1   7  11      794.83      793.21     11.47 o 
   2   7  11      294.49      303.57      9.13 o 
   3   7  11        0.03       -0.53      6.96 o 
   4   7  11       63.60       56.48      9.08 o 
   5   7  11      167.49      194.11     14.81 o 
  -7   8  11        0.21      -13.56     14.95 o 
  -6   8  11      122.21      114.38      6.69 o 
  -5   8  11       26.99       36.82      6.88 o 
  -4   8  11      140.21      141.36      5.82 o 
  -3   8  11      612.44      577.38      8.86 o 
  -2   8  11      881.17      929.61     11.20 o 
  -1   8  11       40.65       37.67      5.46 o 
   0   8  11       19.90       20.80      6.97 o 
   1   8  11      601.50      596.45     10.42 o 
   2   8  11        4.75       11.81      6.20 o 
   3   8  11       50.79       62.23      7.35 o 
   4   8  11       12.87       -0.68      8.72 o 
  -7   9  11        0.32        0.29     22.29 o 
  -6   9  11        1.32       -1.46     15.21 o 
  -5   9  11       45.81       44.34      8.11 o 
  -4   9  11       31.69       31.51      5.20 o 
  -3   9  11       16.57       12.49      5.46 o 
  -2   9  11      139.20      138.00      7.50 o 
  -1   9  11      268.01      270.65      7.18 o 
   0   9  11      281.28      266.34      8.45 o 
   1   9  11       16.73       21.27      6.59 o 
   2   9  11      116.83      120.43      7.83 o 
   3   9  11       95.29      106.17      9.56 o 
   4   9  11       87.52       89.49      9.00 o 
  -6  10  11       10.53       19.10     14.48 o 
  -5  10  11        1.66       -9.57     10.38 o 
  -4  10  11      110.58      123.19      6.91 o 
  -3  10  11        7.32        7.21      7.95 o 
  -2  10  11       51.82       57.73      8.62 o 
  -1  10  11       67.78       65.53      7.39 o 
   0  10  11        0.92       11.94      6.91 o 
   1  10  11       74.50       83.84      8.66 o 
   2  10  11        0.02        4.82      8.20 o 
   3  10  11       80.35       80.01      9.41 o 
  -5  11  11        1.62        0.67     16.12 o 
  -4  11  11        7.45        5.99      9.56 o 
  -3  11  11        0.59        4.27      8.00 o 
  -2  11  11       36.34       38.59      7.39 o 
  -1  11  11        3.66        3.89      7.06 o 
   0  11  11       10.22        1.78      7.61 o 
   1  11  11       19.10       16.85      8.16 o 
   2  11  11       68.88       73.88     10.86 o 
  -4  12  11        3.20        1.42     10.16 o 
  -3  12  11       19.85       38.27     16.64 o 
  -2  12  11        0.42       -1.70     12.20 o 
  -1  12  11        5.38        1.79     12.12 o 
   0  12  11        9.88        7.99     12.20 o 
   1  12  11       10.66       26.80     14.03 o 
  -2  13  11        1.02        2.32     14.89 o 
  -1  13  11       26.08       13.43     13.69 o 
  -8   0  12       50.54       41.38     13.80 o 
  -7   0  12      151.09      161.06     10.80 o 
  -6   0  12      213.00      194.46      7.25 o 
  -5   0  12       59.36       75.86      6.26 o 
  -4   0  12        2.05        6.05      5.81 o 
  -3   0  12      105.08      106.86      6.96 o 
  -2   0  12       29.49       46.37      6.38 o 
  -1   0  12       97.68      112.00      5.33 o 
   0   0  12      651.46      591.76     10.70 o 
   1   0  12       11.77       27.91      5.66 o 
   2   0  12      130.36      126.18      8.22 o 
   3   0  12       24.72       21.07      6.06 o 
   4   0  12      177.50      180.59      8.15 o 
   5   0  12       51.34       61.78     11.14 o 
   6   0  12       24.20       28.65     13.33 o 
  -8   1  12       15.88       31.38      6.99 o 
  -7   1  12       74.98       82.41      5.33 o 
  -6   1  12        0.65       -4.53      4.14 o 
  -5   1  12      527.09      554.71      7.95 o 
  -4   1  12      222.84      223.79      5.81 o 
  -3   1  12      217.23      217.80      5.67 o 
  -2   1  12      134.11      147.04      3.74 o 
  -1   1  12      167.27      176.33      4.61 o 
   0   1  12       56.30       54.74      3.74 o 
   1   1  12       51.30       41.39      4.01 o 
   2   1  12        0.34        5.55      4.36 o 
   3   1  12      153.37      144.55      5.61 o 
   4   1  12        0.05        0.28      4.38 o 
   5   1  12       12.86        1.27      5.97 o 
  -8   2  12        2.82        4.11      5.95 o 
  -7   2  12        8.48       19.56      5.27 o 
  -6   2  12       32.65       31.45      5.29 o 
  -5   2  12      543.32      563.02     11.57 o 
  -4   2  12      368.05      375.05      7.48 o 
  -3   2  12        0.02        5.59      3.73 o 
  -2   2  12      604.32      607.60      7.16 o 
  -1   2  12       21.10       22.52      3.32 o 
   0   2  12       26.58       29.73      3.58 o 
   1   2  12        0.01       -2.78      4.20 o 
   2   2  12       46.03       33.41      4.30 o 
   3   2  12       67.73       59.16      5.12 o 
   4   2  12       11.14        4.78      4.56 o 
   5   2  12        3.91        0.65      6.34 o 
  -8   3  12       10.14       23.41      9.99 o 
  -7   3  12       35.51       31.67      9.03 o 
  -6   3  12       13.78       22.19      6.40 o 
  -5   3  12      137.51      137.88      9.16 o 
  -4   3  12      241.65      247.16      7.72 o 
  -3   3  12     1046.93     1034.56      8.31 o 
  -2   3  12     1194.20     1167.85     10.50 o 
  -1   3  12       29.93       23.48      4.32 o 
   0   3  12       14.30       13.85      3.73 o 
   1   3  12      135.70      127.85      5.27 o 
   2   3  12      118.80      104.86      5.63 o 
   3   3  12      226.38      222.75      7.04 o 
   4   3  12        2.38        0.23      5.43 o 
   5   3  12       26.20       15.25      7.34 o 
  -8   4  12       43.18       55.25     12.08 o 
  -7   4  12      312.70      304.55      9.44 o 
  -6   4  12       97.42       86.89      7.36 o 
  -5   4  12       19.84       11.03      6.30 o 
  -4   4  12      101.73      103.14      4.23 o 
  -3   4  12     1320.56     1306.69     11.75 o 
  -2   4  12       56.10       51.42      3.68 o 
  -1   4  12      327.03      323.99      6.49 o 
   0   4  12       28.20       21.08      4.08 o 
   1   4  12      221.92      202.49      6.12 o 
   2   4  12      275.09      269.04      7.41 o 
   3   4  12       43.41       33.40      5.67 o 
   4   4  12      104.67      110.98      6.79 o 
   5   4  12        5.17       -6.78      8.32 o 
  -8   5  12       29.35        4.58     16.71 o 
  -7   5  12        3.94        2.38      7.61 o 
  -6   5  12       39.86       57.40      7.93 o 
  -5   5  12       51.48       47.97      5.48 o 
  -4   5  12        5.40       11.30      3.15 o 
  -3   5  12       57.67       49.17      3.97 o 
  -2   5  12      447.58      442.91      7.24 o 
  -1   5  12        0.68        0.11      4.28 o 
   0   5  12      911.89      941.40     11.18 o 
   1   5  12      421.76      414.50      8.34 o 
   2   5  12       99.82       98.43      7.96 o 
   3   5  12       27.71       44.72      7.86 o 
   4   5  12      176.38      170.64      9.09 o 
   5   5  12       25.37       16.94      8.98 o 
  -8   6  12       13.12       13.49     18.11 o 
  -7   6  12       14.40       36.96     15.58 o 
  -6   6  12      120.61      125.36      6.26 o 
  -5   6  12      123.55      108.96      5.10 o 
  -4   6  12        0.40       -0.60      4.32 o 
  -3   6  12       23.34        9.67      5.97 o 
  -2   6  12       23.61       26.87      4.27 o 
  -1   6  12      420.87      421.23      7.86 o 
   0   6  12     1026.27     1008.72     12.56 o 
   1   6  12      352.90      352.62      8.77 o 
   2   6  12       32.87       30.49      5.59 o 
   3   6  12        0.42        2.82      7.22 o 
   4   6  12       37.88       38.90     10.99 o 
   5   6  12       60.83       56.95     13.94 o 
  -7   7  12        0.83        2.46     12.95 o 
  -6   7  12       15.77        5.56      6.27 o 
  -5   7  12        0.34       -4.14      4.95 o 
  -4   7  12       86.49       87.24      4.65 o 
  -3   7  12       43.86       49.55      5.33 o 
  -2   7  12        4.26       -1.39      4.80 o 
  -1   7  12      370.48      356.88      7.65 o 
   0   7  12     1111.08     1157.34     13.73 o 
   1   7  12      103.05      102.29      6.57 o 
   2   7  12      179.39      198.18      8.41 o 
   3   7  12       50.33       51.38      9.26 o 
   4   7  12       57.51       95.45     11.16 o 
  -7   8  12       18.69       10.33     12.88 o 
  -6   8  12       23.99       14.67      7.92 o 
  -5   8  12        5.41       12.57      8.42 o 
  -4   8  12       39.71       44.15      4.97 o 
  -3   8  12        0.13       -7.16      4.78 o 
  -2   8  12      851.72      882.97     10.47 o 
  -1   8  12       12.11        8.62      6.31 o 
   0   8  12      214.95      231.09      7.73 o 
   1   8  12      174.14      186.50      7.63 o 
   2   8  12       89.93      110.17      8.31 o 
   3   8  12       82.73       86.47      8.90 o 
   4   8  12        0.24      -10.28      9.46 o 
  -6   9  12        0.33       11.73     14.79 o 
  -5   9  12       98.19      117.70      8.37 o 
  -4   9  12       12.35       12.55      3.68 o 
  -3   9  12      104.69       95.26      8.05 o 
  -2   9  12       41.91       54.09      8.32 o 
  -1   9  12      806.84      825.26     11.97 o 
   0   9  12        0.42       -8.04      6.94 o 
   1   9  12       32.54       40.05      7.31 o 
   2   9  12      247.23      256.79     10.26 o 
   3   9  12       18.65       27.77     11.29 o 
  -6  10  12        4.23       -1.89     14.12 o 
  -5  10  12       18.83       20.79     11.19 o 
  -4  10  12      233.48      238.84      7.97 o 
  -3  10  12        8.23        5.04      9.02 o 
  -2  10  12      110.09      108.19      8.02 o 
  -1  10  12        0.23       -3.84      7.09 o 
   0  10  12        0.72       10.31      8.45 o 
   1  10  12        5.05       -6.51      8.90 o 
   2  10  12       16.03       22.03     10.32 o 
   3  10  12        3.48        1.92      9.53 o 
  -5  11  12       13.08       43.64     22.66 o 
  -4  11  12        4.07       -3.54     10.07 o 
  -3  11  12      415.84      423.92     11.09 o 
  -2  11  12       70.61       87.22     11.44 o 
  -1  11  12        0.60       -5.35      9.25 o 
   0  11  12        2.40        0.22      8.46 o 
   1  11  12        9.91       10.08     10.26 o 
   2  11  12        0.02       13.96     14.73 o 
  -3  12  12        2.45        3.67     12.15 o 
  -2  12  12        7.49        3.73      7.48 o 
  -1  12  12       13.54       15.37     10.88 o 
   0  12  12       15.64       19.66     13.58 o 
  -8   1  13       74.19       89.64      8.78 o 
  -7   1  13       68.67       68.69      6.03 o 
  -6   1  13      515.91      525.57      7.66 o 
  -5   1  13      201.45      187.41      6.08 o 
  -4   1  13      511.16      526.52      9.22 o 
  -3   1  13       26.56       26.91      4.57 o 
  -2   1  13      138.65      138.15      4.04 o 
  -1   1  13      104.11      107.05      3.95 o 
   0   1  13       74.32       76.67      4.63 o 
   1   1  13       83.23       81.49      4.73 o 
   2   1  13       50.99       46.62      5.08 o 
   3   1  13        3.97        0.50      4.78 o 
   4   1  13        8.33        5.22      4.98 o 
   5   1  13       44.92       80.96     14.94 o 
  -8   2  13        9.36       14.58     12.15 o 
  -7   2  13        0.28       -0.11      6.57 o 
  -6   2  13       36.07       30.36      7.27 o 
  -5   2  13      789.45      778.20     11.09 o 
  -4   2  13        0.00        4.15      6.13 o 
  -3   2  13      461.95      471.03      8.32 o 
  -2   2  13       44.21       46.95      3.43 o 
  -1   2  13       22.60       14.06      3.66 o 
   0   2  13       17.41       19.05      4.61 o 
   1   2  13      154.83      138.26      5.40 o 
   2   2  13       41.11       36.71      4.65 o 
   3   2  13      105.44      101.02      5.57 o 
   4   2  13        4.64        2.73      5.48 o 
   5   2  13        0.98       -1.86      9.25 o 
  -8   3  13      142.72      141.30     10.68 o 
  -7   3  13       42.01       40.74      7.62 o 
  -6   3  13        6.71        7.32      6.76 o 
  -5   3  13        3.26       -1.98      6.51 o 
  -4   3  13      153.02      159.21      5.81 o 
  -3   3  13        4.29        3.98      2.78 o 
  -2   3  13      751.97      729.07      8.29 o 
  -1   3  13       65.81       67.79      4.18 o 
   0   3  13       26.82       26.44      5.44 o 
   1   3  13       27.00       20.11      4.06 o 
   2   3  13      357.80      347.10      7.46 o 
   3   3  13        4.18        1.49      5.29 o 
   4   3  13       20.75       21.57      7.03 o 
   5   3  13        7.79        8.23     12.91 o 
  -8   4  13        0.43        3.89     11.95 o 
  -7   4  13       56.11       66.08     10.13 o 
  -6   4  13       32.94       35.63      7.79 o 
  -5   4  13        0.67        4.96      8.47 o 
  -4   4  13       21.35       22.59      5.66 o 
  -3   4  13      614.79      610.36      7.92 o 
  -2   4  13        0.16        1.01      4.68 o 
  -1   4  13      404.81      397.96      7.07 o 
   0   4  13        0.57       -4.49      4.67 o 
   1   4  13        1.63        0.56      4.65 o 
   2   4  13        6.09        6.55      6.16 o 
   3   4  13      169.15      176.85      8.81 o 
   4   4  13       33.67       20.83     12.20 o 
   5   4  13       13.76       18.90     12.38 o 
  -8   5  13        0.39       -6.87     18.01 o 
  -7   5  13        0.58        6.07      9.65 o 
  -6   5  13       55.70       47.55      8.34 o 
  -5   5  13       50.49       52.53      9.52 o 
  -4   5  13       49.62       46.20      3.85 o 
  -3   5  13        0.27        0.25      4.75 o 
  -2   5  13      494.99      491.13      8.09 o 
  -1   5  13        0.65       -0.57      6.33 o 
   0   5  13      184.58      179.18      6.80 o 
   1   5  13       68.83       69.19      5.91 o 
   2   5  13        0.24        6.11      6.50 o 
   3   5  13        0.24        7.08      7.36 o 
   4   5  13       89.84       97.43      8.07 o 
  -7   6  13        1.82       -0.04      4.62 o 
  -6   6  13       32.83       38.41      5.69 o 
  -5   6  13       14.45        4.61      3.87 o 
  -4   6  13       11.56       11.65      4.57 o 
  -3   6  13       47.85       35.78      4.51 o 
  -2   6  13       20.82        9.89      3.99 o 
  -1   6  13      448.23      477.17      8.70 o 
   0   6  13      202.85      193.60      7.11 o 
   1   6  13      155.69      157.41      7.03 o 
   2   6  13       21.93       27.58      7.62 o 
   3   6  13        4.76        1.15      4.58 o 
   4   6  13        6.02       -7.39      9.28 o 
  -7   7  13      120.28      126.70     14.19 o 
  -6   7  13        4.57        3.23     10.41 o 
  -5   7  13        0.00        1.38      4.25 o 
  -4   7  13       10.52       14.21      4.34 o 
  -3   7  13       92.60       91.76      5.51 o 
  -2   7  13      116.25      107.24      6.30 o 
  -1   7  13      167.68      161.70      7.04 o 
   0   7  13       10.69        8.73      5.88 o 
   1   7  13       75.48       75.55      9.04 o 
   2   7  13       20.48       24.15      6.39 o 
   3   7  13        3.84        2.80      8.61 o 
   4   7  13        0.16        4.44     11.97 o 
  -6   8  13        0.18       -5.54     10.44 o 
  -5   8  13        1.91        5.06      6.73 o 
  -4   8  13       14.18       14.78      5.13 o 
  -3   8  13       35.73       39.33      5.14 o 
  -2   8  13      459.33      475.11      8.61 o 
  -1   8  13       19.47        6.15      7.92 o 
   0   8  13       41.21       20.27      6.59 o 
   1   8  13        2.22        0.21      8.21 o 
   2   8  13       21.76       11.94      7.22 o 
   3   8  13       14.39        1.83      9.77 o 
  -6   9  13        0.83      -25.42     23.92 o 
  -5   9  13       50.15       41.54      8.07 o 
  -4   9  13       10.91        7.10      5.78 o 
  -3   9  13      133.52      161.78      8.79 o 
  -2   9  13       76.08       78.97      6.87 o 
  -1   9  13      267.92      261.51      9.19 o 
   0   9  13        7.96        2.67      7.50 o 
   1   9  13        1.57        2.41      9.23 o 
   2   9  13        7.30       14.78      9.10 o 
   3   9  13       54.44       54.97     15.65 o 
  -5  10  13       10.65      -14.44     15.80 o 
  -4  10  13      251.92      273.94     10.78 o 
  -3  10  13       10.26       14.72      9.13 o 
  -2  10  13       33.01       33.02      6.64 o 
  -1  10  13        1.40       -2.71      8.54 o 
   0  10  13       54.90       72.58      9.54 o 
   1  10  13        0.62       -2.44     11.71 o 
   2  10  13       25.70       27.41     12.74 o 
  -4  11  13        0.83        8.02      8.89 o 
  -3  11  13      336.60      330.47     11.45 o 
  -2  11  13       14.08       21.67     15.27 o 
  -1  11  13        0.00        4.19      9.49 o 
   0  11  13       22.68       19.48     11.24 o 
   1  11  13      141.99      153.33     13.77 o 
  -8   0  14        1.69        7.42     13.54 o 
  -7   0  14      536.89      567.03     16.92 o 
  -6   0  14       19.13       26.02      6.44 o 
  -5   0  14      480.86      513.00     12.45 o 
  -4   0  14        0.14        1.16      4.27 o 
  -3   0  14      226.01      203.91      8.29 o 
  -2   0  14        0.33        0.52      4.60 o 
  -1   0  14      735.57      692.65     12.25 o 
   0   0  14     1091.19      962.21     15.01 o 
   1   0  14      135.80      106.19      7.00 o 
   2   0  14        1.55       -3.82      9.28 o 
   3   0  14        6.87        7.24      7.86 o 
   4   0  14       77.09       81.45     10.14 o 
  -8   1  14       44.46       38.86      9.66 o 
  -7   1  14      268.07      264.22      8.77 o 
  -6   1  14        5.63        7.95      3.90 o 
  -5   1  14      215.78      215.65      7.08 o 
  -4   1  14      848.34      878.98     11.65 o 
  -3   1  14        4.56        6.82      5.00 o 
  -2   1  14      145.07      125.03      4.14 o 
  -1   1  14       66.23       70.09      4.46 o 
   0   1  14      533.23      488.96      7.70 o 
   1   1  14       61.71       50.54      4.58 o 
   2   1  14       26.45       20.78      5.27 o 
   3   1  14        0.17        4.97      5.15 o 
   4   1  14        0.01        2.01      6.50 o 
  -8   2  14        4.27       13.10     14.72 o 
  -7   2  14        9.59       11.73      6.81 o 
  -6   2  14        2.38        0.50      8.95 o 
  -5   2  14       59.75       61.02      5.37 o 
  -4   2  14        1.53       -1.05      5.17 o 
  -3   2  14      431.13      440.23      8.70 o 
  -2   2  14       31.12       18.53      4.63 o 
  -1   2  14       40.18       32.09      3.96 o 
   0   2  14        1.96        6.21      4.45 o 
   1   2  14      286.58      268.32      7.05 o 
   2   2  14      677.82      675.52     10.04 o 
   3   2  14       20.66       26.46      5.51 o 
   4   2  14        1.74       -2.24      7.93 o 
  -8   3  14        2.22       14.84     23.78 o 
  -7   3  14       83.92       94.93      7.81 o 
  -6   3  14        0.33       -0.82      7.94 o 
  -5   3  14        9.65       16.25      6.30 o 
  -4   3  14      412.99      408.64      7.84 o 
  -3   3  14       10.90        9.46      2.92 o 
  -2   3  14      381.14      365.20      6.42 o 
  -1   3  14      125.70      119.23      5.03 o 
   0   3  14       35.07       28.66      4.56 o 
   1   3  14       32.34       34.04      4.94 o 
   2   3  14       61.41       48.53      5.63 o 
   3   3  14       80.33       81.76      6.90 o 
   4   3  14        0.05       -2.88      7.90 o 
  -7   4  14        6.08        0.39      9.39 o 
  -6   4  14        2.52        5.58      7.45 o 
  -5   4  14       98.10      102.86      8.73 o 
  -4   4  14      125.43      130.47      6.42 o 
  -3   4  14      120.75      127.07      3.86 o 
  -2   4  14        4.16        1.20      3.87 o 
  -1   4  14      240.92      219.73      6.98 o 
   0   4  14      191.86      190.66      6.23 o 
   1   4  14       90.46       83.22      5.63 o 
   2   4  14        0.01        9.31      5.97 o 
   3   4  14       67.45       62.14      7.11 o 
   4   4  14       76.88       77.94     11.92 o 
  -7   5  14        7.16       32.07     20.53 o 
  -6   5  14       24.77       19.52      8.88 o 
  -5   5  14       71.92       77.64      9.05 o 
  -4   5  14        1.97        3.61      4.24 o 
  -3   5  14       15.84       12.63      3.55 o 
  -2   5  14      141.64      149.03      6.10 o 
  -1   5  14       67.06       61.86      6.48 o 
   0   5  14       14.81        5.20      5.42 o 
   1   5  14        2.03       12.13      6.33 o 
   2   5  14       22.84       19.51      8.31 o 
   3   5  14        0.70       16.45     15.68 o 
   4   5  14        0.74        9.53     12.20 o 
  -7   6  14        3.44       -1.38     19.14 o 
  -6   6  14       31.87       49.26     28.70 o 
  -5   6  14        0.56       -3.97      5.28 o 
  -4   6  14        0.07        2.02      3.86 o 
  -3   6  14        1.44        2.70      4.87 o 
  -2   6  14        0.75       -0.02      4.86 o 
  -1   6  14        9.22       22.53      5.38 o 
   0   6  14       19.59       11.52      6.66 o 
   1   6  14       17.76       16.13      7.90 o 
   2   6  14      105.95       90.22      8.50 o 
   3   6  14       34.85       26.28     10.86 o 
  -6   7  14        6.68       -0.80     11.22 o 
  -5   7  14        0.65        2.60      7.70 o 
  -4   7  14       12.76       14.43      4.97 o 
  -3   7  14       26.91       19.79      6.13 o 
  -2   7  14       12.32       13.56      6.50 o 
  -1   7  14       92.59       88.42      6.41 o 
   0   7  14        5.83       12.31      7.35 o 
   1   7  14       29.34       46.45      9.70 o 
   2   7  14        0.02       -4.97      8.35 o 
   3   7  14       29.06       33.76     13.48 o 
  -6   8  14        2.76        0.15     25.69 o 
  -5   8  14       18.35        7.80     16.57 o 
  -4   8  14        3.87       14.18      5.38 o 
  -3   8  14       24.24       17.03      6.74 o 
  -2   8  14      102.79       95.65      6.23 o 
  -1   8  14        1.21        1.87      7.19 o 
   0   8  14        0.46       16.80      7.28 o 
   1   8  14        0.11        1.71      6.87 o 
   2   8  14        2.49        0.34      9.88 o 
  -5   9  14       28.31       21.58     14.46 o 
  -4   9  14       46.71       67.77     14.87 o 
  -3   9  14      131.09      139.95      8.66 o 
  -2   9  14        5.95        7.37      7.74 o 
  -1   9  14        9.79       25.67     11.87 o 
   0   9  14        5.13        0.46      8.63 o 
   1   9  14        9.09       -1.44      9.54 o 
   2   9  14        1.23        0.67      6.77 o 
  -4  10  14      134.25      145.79     11.92 o 
  -3  10  14        0.21        1.27      8.09 o 
  -2  10  14       36.25       32.80     10.25 o 
  -1  10  14        0.00        5.19      9.24 o 
   0  10  14        1.90        0.89     14.50 o 
   1  10  14        0.02       11.61     12.70 o 
  -2  11  14        4.06      -16.49     10.99 o 
  -1  11  14        0.17      -15.70     10.47 o 
  -7   1  15       17.24       10.15      7.29 o 
  -6   1  15      716.12      746.16     11.11 o 
  -5   1  15        0.40        0.85      3.89 o 
  -4   1  15       80.59      101.74      6.51 o 
  -3   1  15       63.95       69.75      5.33 o 
  -2   1  15      254.22      247.06      5.50 o 
  -1   1  15       22.72       28.78      4.37 o 
   0   1  15       50.41       54.67      5.38 o 
   1   1  15        8.19        0.59      4.96 o 
   2   1  15        0.74        5.19      6.41 o 
   3   1  15       14.96        6.48      8.47 o 
   4   1  15        0.56        1.59      4.64 o 
  -7   2  15      132.84      142.90      8.86 o 
  -6   2  15       35.18       25.79      6.22 o 
  -5   2  15      268.24      257.52      8.26 o 
  -4   2  15        2.05       -6.04      5.73 o 
  -3   2  15        4.86        8.52      4.37 o 
  -2   2  15       61.64       54.03      3.83 o 
  -1   2  15       87.43       78.34      4.39 o 
   0   2  15        0.12        5.76      5.38 o 
   1   2  15       79.96       61.45      8.83 o 
   2   2  15       10.89        9.16      5.94 o 
   3   2  15        1.62       10.34      7.36 o 
   4   2  15        0.90       -9.92      8.85 o 
  -7   3  15        0.49        5.51      8.59 o 
  -6   3  15       44.78       39.19      8.77 o 
  -5   3  15       42.63       50.15      7.89 o 
  -4   3  15      197.45      192.57      7.02 o 
  -3   3  15       32.69       33.42      3.47 o 
  -2   3  15        0.01        9.50      3.58 o 
  -1   3  15      117.11      106.71      5.10 o 
   0   3  15       11.73        8.52      4.85 o 
   1   3  15        8.25        7.48      7.74 o 
   2   3  15       29.20       23.93      7.69 o 
   3   3  15       46.32       44.31      7.85 o 
  -7   4  15       36.80       50.23      9.03 o 
  -6   4  15        3.90       35.21     10.22 o 
  -5   4  15       13.66        1.33      8.83 o 
  -4   4  15       28.62       32.08      8.79 o 
  -3   4  15       95.41       91.21      4.12 o 
  -2   4  15        7.79       12.23      3.96 o 
  -1   4  15       19.11        9.44      4.59 o 
   0   4  15       11.43       11.18      5.11 o 
   1   4  15        9.49        3.71      5.72 o 
   2   4  15       19.47       21.79      6.57 o 
   3   4  15        9.39       15.77      9.15 o 
  -7   5  15        3.95      -14.78     20.71 o 
  -6   5  15        8.31        1.77     13.25 o 
  -5   5  15       17.91       14.64      9.24 o 
  -4   5  15       15.92       22.30      5.10 o 
  -3   5  15       80.42       84.56      4.45 o 
  -2   5  15       10.14        7.36      5.12 o 
  -1   5  15        7.25       11.34      5.68 o 
   0   5  15       25.09        9.27      4.14 o 
   1   5  15       26.11       30.59      6.60 o 
   2   5  15        3.39        3.09      9.70 o 
   3   5  15       13.58       17.55     11.13 o 
  -6   6  15        1.80       -0.71     13.52 o 
  -5   6  15        4.78        8.39      8.61 o 
  -4   6  15        4.06        2.98      6.99 o 
  -3   6  15        0.20       -1.84      3.08 o 
  -2   6  15       36.85       40.50      6.61 o 
  -1   6  15       32.29       36.51      6.80 o 
   0   6  15        0.01       -1.19      6.12 o 
   1   6  15        0.55       15.36      8.51 o 
   2   6  15        7.78       -3.61     13.39 o 
   3   6  15        9.61       42.63     12.87 o 
  -6   7  15        1.76       12.29     14.02 o 
  -5   7  15        6.11        8.18     10.02 o 
  -4   7  15        3.14       11.47      5.40 o 
  -3   7  15       27.45       35.12      7.89 o 
  -2   7  15        1.95        2.03      5.52 o 
  -1   7  15        2.56        3.04      6.66 o 
   0   7  15       44.67       48.56      8.87 o 
   1   7  15        0.01       12.78      8.29 o 
   2   7  15        6.48       17.47     13.73 o 
  -5   8  15        1.76       11.85     12.80 o 
  -4   8  15        1.60        3.72      9.12 o 
  -3   8  15        0.00       -8.78      6.12 o 
  -2   8  15       84.16       79.69      7.07 o 
  -1   8  15        7.04       19.72      9.74 o 
   0   8  15       36.69       56.58      9.37 o 
   1   8  15       22.78       22.74      9.56 o 
  -4   9  15       18.71        9.35     15.10 o 
  -3   9  15       53.80       49.21      7.81 o 
  -2   9  15        0.45       -8.53     10.43 o 
  -1   9  15       24.52       31.83      8.95 o 
   0   9  15        3.09        6.70     10.41 o 
   1   9  15       23.22       42.60     13.12 o 
  -3  10  15       29.64        7.46     14.19 o 
  -2  10  15        4.20       18.10      9.78 o 
  -1  10  15        3.52        5.11      8.82 o 
  -7   0  16      108.27      127.80     20.91 o 
  -6   0  16       26.71       31.03      8.77 o 
  -5   0  16      390.32      388.91     12.49 o 
  -4   0  16      105.04      112.07     10.55 o 
  -3   0  16        6.64       11.65      8.84 o 
  -2   0  16       18.45       18.02      5.34 o 
  -1   0  16      457.29      386.25     10.97 o 
   0   0  16      617.79      616.54     13.56 o 
   1   0  16        0.99        3.17      6.69 o 
   2   0  16        9.96       30.53      8.97 o 
   3   0  16        4.88       12.41     18.70 o 
  -7   1  16       30.62       27.80     13.96 o 
  -6   1  16        3.55        0.95      5.45 o 
  -5   1  16        0.85        4.70      6.53 o 
  -4   1  16        1.63        0.37      5.64 o 
  -3   1  16        1.34       -7.88      5.67 o 
  -2   1  16       17.09       12.83      3.69 o 
  -1   1  16       51.39       45.94      4.98 o 
   0   1  16        8.39        3.57      5.96 o 
   1   1  16       65.32       69.87      6.63 o 
   2   1  16        6.42       -6.86      7.62 o 
   3   1  16        1.58       -4.37      8.73 o 
  -7   2  16       32.20       36.51     10.78 o 
  -6   2  16        0.38        5.77      6.01 o 
  -5   2  16        1.02        9.42      6.15 o 
  -4   2  16       33.05       30.30      6.59 o 
  -3   2  16      381.79      373.60      9.10 o 
  -2   2  16      528.90      484.83      7.89 o 
  -1   2  16        8.44        7.72      5.92 o 
   0   2  16        3.35        3.90      5.93 o 
   1   2  16       15.61       18.05      6.52 o 
   2   2  16        6.32       -6.32      7.40 o 
   3   2  16        0.00       -5.90      8.25 o 
  -7   3  16        0.37       17.98     12.10 o 
  -6   3  16        2.19       -3.26      9.27 o 
  -5   3  16        9.85       13.11      6.29 o 
  -4   3  16       72.56       73.67      6.67 o 
  -3   3  16        0.20       -2.68      3.97 o 
  -2   3  16        5.68        4.87      5.56 o 
  -1   3  16        3.80       -0.03      5.03 o 
   0   3  16       11.67       17.62      5.62 o 
   1   3  16       37.03       40.39      8.18 o 
   2   3  16        0.59       -1.35      8.27 o 
   3   3  16       79.70       75.90     10.06 o 
  -6   4  16        8.49       15.21     14.35 o 
  -5   4  16       88.50      103.18     12.02 o 
  -4   4  16       63.95       61.39      7.64 o 
  -3   4  16       43.71       38.30      3.62 o 
  -2   4  16        6.81        3.43      4.38 o 
  -1   4  16        2.39        4.40      5.43 o 
   0   4  16       73.75       78.22      5.92 o 
   1   4  16        0.01       -1.45      6.81 o 
   2   4  16       26.48       25.26      8.53 o 
  -6   5  16       10.50       -2.51     10.41 o 
  -5   5  16       12.97        0.69     10.00 o 
  -4   5  16       10.63       -2.39      8.10 o 
  -3   5  16       78.88       90.46      4.81 o 
  -2   5  16       41.64       63.15      7.49 o 
  -1   5  16        0.72        6.81      6.65 o 
   0   5  16        9.92        6.51      7.53 o 
   1   5  16       96.53      109.78     13.42 o 
   2   5  16       12.89       19.39      8.28 o 
  -6   6  16        2.26       11.44     11.68 o 
  -5   6  16       21.26       43.63     11.07 o 
  -4   6  16       27.96       25.80      7.80 o 
  -3   6  16       18.47       14.91      7.69 o 
  -2   6  16       32.78       27.17      7.66 o 
  -1   6  16        1.37        3.98      7.72 o 
   0   6  16        0.44        5.47     11.00 o 
   1   6  16       18.26       40.20      9.15 o 
   2   6  16        1.02      -11.21     10.22 o 
  -5   7  16       32.19       13.05     19.42 o 
  -4   7  16       10.15       36.17     10.88 o 
  -3   7  16       41.14       48.09      9.90 o 
  -2   7  16       12.73       23.21      7.05 o 
  -1   7  16       17.08       17.51      8.44 o 
   0   7  16       45.99       59.39      9.81 o 
   1   7  16        0.12       -4.23     10.04 o 
  -4   8  16       22.82       12.99     12.31 o 
  -3   8  16        2.35       13.20     10.36 o 
  -2   8  16       20.65       10.13      6.52 o 
  -1   8  16        1.50        9.25     11.56 o 
   0   8  16        6.65       -7.55     12.97 o 
  -3   9  16        4.67       10.43     16.51 o 
  -2   9  16        1.87       22.88     10.89 o 
  -1   9  16       12.90       26.92      9.55 o 
  -6   1  17        1.58        1.44     10.37 o 
  -5   1  17       13.54       21.51      7.54 o 
  -4   1  17        2.17       13.01      9.10 o 
  -3   1  17        0.35        0.07      6.85 o 
  -2   1  17        2.22       12.75      4.78 o 
  -1   1  17        2.31       -0.12      5.52 o 
   0   1  17        5.87       -1.51      7.76 o 
   1   1  17        1.96        0.11      6.94 o 
   2   1  17       47.01       36.38      9.35 o 
  -6   2  17       25.16       30.83     12.17 o 
  -5   2  17        0.22        0.07     10.45 o 
  -4   2  17        0.04      -11.03      7.36 o 
  -3   2  17       93.39      107.72      7.51 o 
  -2   2  17       90.84       90.10      5.69 o 
  -1   2  17        0.90       -8.51      5.67 o 
   0   2  17        9.09       11.62      6.25 o 
   1   2  17        0.03        2.74      7.23 o 
   2   2  17       14.39       21.41     11.43 o 
  -6   3  17        0.11       -0.05     13.22 o 
  -5   3  17        0.55        6.12      6.99 o 
  -4   3  17        7.81       12.08     10.31 o 
  -3   3  17       25.70       27.35      6.21 o 
  -2   3  17        0.65       -3.83      5.30 o 
  -1   3  17       14.56       20.12      5.82 o 
   0   3  17       25.78       34.14      6.74 o 
   1   3  17       21.63       29.73      7.75 o 
   2   3  17        2.13       -3.90      8.77 o 
  -6   4  17        1.20        5.60     16.05 o 
  -5   4  17       58.17       69.37     11.49 o 
  -4   4  17      146.73      143.77     10.01 o 
  -3   4  17       12.32        7.13      5.81 o 
  -2   4  17        1.80        3.23      5.26 o 
  -1   4  17       28.63       36.89      7.11 o 
   0   4  17        5.42        6.90      7.12 o 
   1   4  17        0.63       -5.95     10.82 o 
   2   4  17        0.07      -10.04     11.73 o 
  -5   5  17       50.83       51.34     14.26 o 
  -4   5  17        5.43       16.75      9.77 o 
  -3   5  17        0.10        0.31      9.79 o 
  -2   5  17       75.89       82.83      7.52 o 
  -1   5  17        3.46       -0.70      7.91 o 
   0   5  17        1.45       -4.17      8.07 o 
   1   5  17       91.03      123.09     10.26 o 
  -5   6  17       19.29       33.98     22.77 o 
  -4   6  17       18.84       24.64      9.86 o 
  -3   6  17        5.30        9.07     12.42 o 
  -2   6  17       31.25       43.40      7.21 o 
  -1   6  17        3.47       -0.96      8.53 o 
   0   6  17        1.80       -2.19     10.55 o 
   1   6  17       52.27       61.30     19.80 o 
  -4   7  17        0.83       27.62     13.90 o 
  -3   7  17       15.81       -0.86     10.06 o 
  -2   7  17       11.05       13.39      7.72 o 
  -1   7  17       55.51       50.60     10.66 o 
   0   7  17       46.18       43.61     15.23 o 
  -5   0  18        9.45       17.04     14.48 o 
  -4   0  18       13.50       22.78     12.82 o 
  -3   0  18        0.57       -3.64     13.55 o 
  -2   0  18       24.57       18.35      9.20 o 
  -1   0  18       18.55       38.01      9.12 o 
   0   0  18        0.42       -4.65      9.95 o 
   1   0  18        0.15        6.48     14.73 o 
  -5   1  18        0.07        8.83      8.83 o 
  -4   1  18        0.51        1.55      9.81 o 
  -3   1  18        9.64       17.26      9.88 o 
  -2   1  18       17.57       16.78      6.22 o 
  -1   1  18       21.07       20.86      7.11 o 
   0   1  18       43.72       40.23      8.66 o 
   1   1  18        1.79       18.06     10.24 o 
  -5   2  18        0.85       17.39     10.18 o 
  -4   2  18        7.63       14.52      7.78 o 
  -3   2  18       19.88       28.26      8.67 o 
  -2   2  18       20.60        4.24      5.32 o 
  -1   2  18        0.92        2.60      6.47 o 
   0   2  18        9.07       18.63      7.80 o 
   1   2  18       20.19       24.88      8.92 o 
  -5   3  18        0.04       -0.07     14.00 o 
  -4   3  18       35.56       45.38      7.66 o 
  -3   3  18        2.31        8.37      8.75 o 
  -2   3  18        5.31       -0.44      5.28 o 
  -1   3  18        0.63       -4.72      6.92 o 
   0   3  18        1.74       -1.33      7.13 o 
   1   3  18        5.45       -4.88      9.33 o 
  -5   4  18       25.41       18.63     12.34 o 
  -4   4  18       84.36       82.62      8.99 o 
  -3   4  18        0.49       -3.58      8.54 o 
  -2   4  18        1.40        6.40      5.90 o 
  -1   4  18       69.52       82.19      7.60 o 
   0   4  18       22.74       25.48      8.84 o 
  -4   5  18        0.03       48.91     28.37 o 
  -3   5  18        2.61       -3.60     13.03 o 
  -2   5  18       44.54       76.35      8.12 o 
  -1   5  18        1.01        7.46      7.96 o 
   0   5  18        0.55        2.08      9.95 o 
  -3   6  18        4.37       16.47     11.41 o 
  -2   6  18        2.45       15.94      7.34 o 
  -1   6  18        1.88        2.97      7.22 o 
  -4   1  19        2.18       11.48      9.22 o 
  -3   1  19       20.83       36.60      9.65 o 
  -2   1  19        1.34       -9.30      9.16 o 
  -1   1  19        7.14        5.07      8.66 o 
  -4   2  19       10.45       10.10     13.11 o 
  -3   2  19       16.42        8.64     10.41 o 
  -2   2  19        0.13       13.42     11.47 o 
  -1   2  19        1.03        4.51      6.86 o 
  -3   3  19        0.34       -0.69      9.79 o 
  -2   3  19        3.34        2.26     11.09 o 
  -1   3  19        0.28       -3.01      7.68 o 
                                                 
